# Supplementary material for: Long-term exposure to air pollution and metabolites in children and young adults in a Swedish birth cohort
Source: J Expo Sci Environ Epidemiol. 2025 Oct 3;36(2):251–66. doi: 10.1038/s41370-025-00810-1 (PMC12960235; doi:10.1038/s41370-025-00810-1)
Supplement: Supplementary file 3 — Tables B.1-B.44 [file 41370_2025_810_MOESM3_ESM.xlsx]

## Sheet: Table B.1 BAMSE Comparison
Table B.1. The distribution of descriptive characteristics of involved subjects in the 4-year follow-up and 24-year follow-up from the Swedish BAMSE cohort, compared with the whole BAMSE cohort.
Characteristics	4-year follow-up in current study	4-year follow-up in the whole BAMSE population	24-year follow-up	24-year follow-up in the whole BAMSE population
	N = 612	N=3729	N = 846	N=3064
Female sex	325 (53%)	1846 (50%)	470 (56%)	1619 (53%)
Parental education at birtha
Elementary school	14 (2%)	93 (3%)	17 (2%)	67 (2%)
High School	273 (45%)	1648 (44%)	357 (42%)	1294 (42%)
University	324 (53%)	1983 (53%)	470 (56%)	1698 (56%)
Education at the 24-year follow-upb
Elementary school or high school	NA	NA	525 (62%)	1950 (64%)
University, college, or folk high school	NA	NA	318 (38%)	1096 (36%)
Symptoms or diagnosis
Symptoms of allergic disease at the 4-year follow-up	327 (53%)	1356 (36%)	NA	NA
Diagnosis of asthma by the current follow-upc	82 (13%)	260 (7%)	265 (31%)	346 (11%)
Diagnosis of low lung function by the current follow-upd	NA	NA	144 (19%)	145 (7%)
NA=Not applicable
a Highest education level of the household at baseline, based on maternal and paternal education level; In the current study, N=611 for 4-year follow-up and 844 for 24-year follow-up due to missing data; In the BAMSE population, N=3724 for 4-year follow-up and 3059 for 24-year follow-up due to missing data
b In the current study, N=843 for 24-year follow-up due to missing data; In the BAMSE population, N=3046 for 24-year follow-up due to missing data
c In the current study, N=608 for 4-year follow-up and 845 for 24-year follow-up due to missing data: In the BAMSE population, N=3704 for 4-year follow-up and 3054 for 24-year follow-up due to missing data
d In the current study, N=770 for 24-year follow-up due to missing data: In the BAMSE population, N= 2032 for 24-year follow-up due to missing data

## Sheet: Table B.2
Table B.2 Correlation between air pollution exposures.
	Nox	PM10	PM25	NOx	PM10	PM25	Nox	PM10	PM25
	age0-1	age0-1	age0-1	age3-4	age3-4	age3-4	age23-24	age23-24	age23-24
Nox age0-1	1.00
PM10 age0-1	0.98	1
PM25 age0-1	0.94	0.98	1
NOx age3-4	0.77	0.75	0.71	1
PM10 age3-4	0.76	0.75	0.71	0.97	1
PM25 age3-4	0.75	0.73	0.68	0.91	0.97	1
Nox age23-24	0.42	0.41	0.39	0.53	0.51	0.49	1
PM10 age23-24	0.38	0.36	0.35	0.44	0.44	0.43	0.90	1
PM25 age23-24	0.27	0.22	0.19	0.30	0.31	0.36	0.62	0.79	1.00
Data are presented as Spearman’s correlation coefficients.

## Sheet: Table B.3
Table B.3. Distribution of 260 annotated metabolites* in each follow-up (unit: normalized relative abundance).
	4-year follow-up						24-year follow-up
Marker	median	q25	q75	min	max	Percentage of left censoring or missing	median	q25	q75	min	max	Percentage of left censoring or missing	Fold change in median comparing two follow-ups
Umbelliferone	2931.6	987	8831.8	3.6	3600000	0.064	5580.5	2034.6	11586.4	39.3	2300000	0.061	1.90357
1,6-Anhydroglucose	18355.9	10441	32379.1	833.2	434437	0.041	29792.8	18142.9	57585.8	3349.9	1100000	0.019	1.62306
2-Hydroxyadipic acid	292467	231052	378923	39632	2300000	0	242463	183293	322066	33126.7	1200000	0	0.829026
Acesulfame	2628.7	655.1	179002	141.1	47000000	0.059	156526	2199.9	2200000	183.1	57000000	0.041	59.5449
1,5-Anhydroglucitol	16899.6	11897.1	25667.1	523.3	163817	0	23304.8	13861.1	45983.6	1999.2	381414	0	1.37901
Isoeugenol	1337.7	779.4	2177.8	6.3	48853.3	0.005	1223.3	726.9	1866.7	3.7	38441.8	0.005	0.91448
Phenylalanine	216707	168039	278181	40782.1	1200000	0	179184	137202	231408	40841.4	969585	0	0.826848
7-Methylguanine	259258	220175	301715	110619	922106	0	185421	141231	238583	45133.4	566395	0	0.7152
1-Methylxanthine	1100000	211659	2800000	40393.4	13000000	0	4100000	2400000	6100000	53921.2	16000000	0	3.72727
3-Phenyllactic acid	9588.6	6426.4	14881	1253.3	598886	0	20881.8	12331.7	38417.7	1467.8	1400000	0	2.17777
Quinolinic acid	346975	275362	456898	28527.2	1800000	0	211167	153022	286632	591.5	1600000	0	0.608594
Pyridoxine	16110	13049.7	20462.5	6617.4	15000000	0	18319.1	13529.6	26001.8	5207	1800000	0	1.13713
Uric acid	7200000	4000000	13000000	573863	29000000	0	19000000	15000000	23000000	2800000	50000000	0	2.63889
Homogentisic acid	4212.1	2043.3	9085.8	3.5	446626	0.003	7938.4	4347.8	15492.3	4.4	336987	0.005	1.88467
2-Pyrrolidone	551419	446547	684237	73269.1	1500000	0	422122	318814	547651	74810.8	1500000	0	0.765521
Methyl-histidine	353224	182864	840070	19340.9	11000000	0	782414	277488	2200000	21132.4	16000000	0	2.21507
Gallic acid	30249.2	19692.1	47237.3	1540.7	251487	0	14215.5	8170.7	23617.4	948.3	163822	0	0.469946
N-Acetyl-(iso)leucine	97718.7	72562.5	127017	16765.4	452460	0	84886.5	60829.7	114012	18900.8	469643	0	0.868682
N-Hexanoylglycine	29632.6	20888.4	40720.4	3932.9	155223	0	25534.6	17864.2	36640.6	4652.1	176537	0	0.861706
N2-Acetyl-asparagine	98889.2	68427.9	145792	17148	636830	0	71548.5	50402.4	106843	820.4	527890	0	0.723522
Theanine	14891.5	8859.9	23546.6	1210	461007	0	21807.3	12688.2	45072.8	2445.1	3100000	0	1.46441
Arginine	411358	318579	542097	72798.5	4800000	0	449353	351064	621745	105565	3100000	0	1.09236
Phenol-sulfate	10000000	8200000	14000000	3200000	58000000	0	8800000	5800000	14000000	517229	53000000	0	0.88
NeNe-Dimethyl-lysine	1400000	1000000	2100000	69709.5	13000000	0	1400000	908229	2200000	219474	8800000	0	1
Aconitic acid	2800000	2200000	3500000	591297	8700000	0	5200000	3600000	6600000	59314.6	16000000	0	1.85714
Shikimic acid	8376.5	5414.2	12507.8	360	82658.9	0.005	14472	8149.7	28733.2	521.9	152096	0.005	1.72769
Citrulline	737050	592225	894160	105639	2400000	0	714896	532816	976928	196387	6100000	0	0.969943
Suberic acid	41659.1	30362.9	61962.6	6396.8	664340	0	40717.5	29305.8	59305.5	758	911002	0	0.977397
Cotinine	12740.4	8339.8	17929.9	2089.6	51984.9	0	17160.4	9984.4	130866	2395.4	9100000	0	1.34693
3-Indoleacetic acid	52780.2	38114	67846.4	3751.8	275785	0	41516.6	23093.7	63399	184.8	321082	0.007	0.786594
Ascorbic acid	11086.2	8238.8	15124.9	590.2	181515	0	11498.6	8758	15292.5	1784.1	8200000	0	1.0372
Tricarballylic acid	332828	179524	556821	14001.5	5300000	0	121044	51763.1	255539	7015.6	3000000	0	0.363685
Hippuric acid	869903	563712	1500000	85792.8	10000000	0	1000000	617380	1800000	96781.9	12000000	0	1.14955
Ureidosuccinic acid	10059.6	7358.6	21409	436	211832	0	10492	7404.1	14652.4	425.3	231402	0.002	1.04298
Alliin	7491.1	4082.2	17943.2	566.1	231910	0.002	15016.7	8192.3	33133.4	455.2	436377	0	2.00461
Dimethylxanthine	48024.7	4865.4	148678	152.3	1400000	0.003	453878	213309	801907	266.3	5600000	0	9.45094
Methionine sulfone	20406.4	14260.7	28878.9	2553.9	100754	0	28196.2	17872.8	40563	2154.1	113604	0	1.38173
Tyrosine	400267	290282	537255	67579.6	1900000	0	440045	297523	643572	53617.6	3000000	0	1.09938
Cyclamic acid	3063.8	2358	4125	717.2	15000000	0	5409	3401	10150.2	492.6	18000000	0	1.76545
4-Hydroxyphenylpyruvic acid	12716.2	7396.4	20691.3	236.2	177748	0	44982.6	30037.4	63794.8	3540.8	1300000	0	3.53742
Alanine	32555.5	22705	46700.7	8334.1	258764	0	27057.4	16054.2	51367.9	3463.3	733344	0	0.831116
Nicotinuric acid	20060.3	14429.9	27226.6	1801.3	505252	0	29769.4	19578.2	43856.5	1537.2	2500000	0	1.484
Lactic acid	94764	68411.4	125797	6079.1	498821	0	152455	93922.2	249139	18982.2	13000000	0	1.60878
Glucose (Hexose)	1300000	911328	1900000	216317	16000000	0	1400000	836881	3600000	261122	19000000	0	1.07692
Methyluric acid	675660	246772	2000000	19799.4	21000000	0	4500000	2200000	7300000	75345.6	35000000	0	6.66015
Homovanillic acid	82149.5	63848.9	101901	7257.7	302114	0	51633.8	38108.8	69489.9	3335.2	572953	0	0.628535
Hexitol (Sorbitol, Mannitol, Galactitol)	336606	238818	471997	63461.6	2800000	0	245672	173883	389963	34603.8	3000000	0	0.729849
Saccharin	598716	235994	1500000	1101.5	26000000	0	199608	75442	489911	575.4	18000000	0	0.333393
4-Pyridoxic acid	3000000	2500000	3700000	810663	32000000	0	2400000	1700000	3400000	524563	38000000	0	0.8
N2-Acetyl-glutamine	237603	155834	358448	50413	1900000	0	165021	112159	252146	18201.6	1700000	0	0.694522
N6-Acetyl-lysine	503828	397823	636088	72102.4	1800000	0	428524	310335	553236	34945.9	1800000	0	0.850538
N,N,N-Trimethyl-lysine	1400000	1100000	1800000	106843	30000000	0	1700000	1300000	2300000	166948	19000000	0	1.21429
Glutaryl-glycine	76733.5	62173.9	95106.9	11502.6	221045	0	54199.3	42673.3	74443.6	7557.2	273066	0	0.706332
Azelaic acid	79887	49963.3	129721	4510.1	1200000	0	84725.1	51224.7	148210	8374.7	1800000	0	1.06056
N2-Acetyl-lysine	84456.8	63032.3	124390	22310.9	389707	0	63672.6	46690.8	96752.8	537.2	282773	0.001	0.753907
Kynurenic acid	226028	183145	274973	81951.4	625834	0	225715	170347	291888	19439.7	756225	0	0.998616
N-Acetylglutamic acid	573489	437154	753536	64247.2	3000000	0	436281	310833	596188	7628.1	2500000	0.001	0.76075
5-Hydroxyindole-3-acetic acid	25364.9	17039.9	37750.7	339.8	152324	0	39916.4	25717	63592.5	2936.5	694842	0	1.57369
Homocitrulline	63132	49273.4	83058.1	16273.5	423429	0	55230.6	42564.9	75686.7	4193.2	372574	0.001	0.874843
3-Hydroxycotinine	33462.7	29524.7	37421	18416.6	128169	0	40922.7	32575.3	170002	21274.1	63000000	0	1.22293
Caffeine	3729.6	2639.8	6276.8	537.8	169473	0.002	118264	31121.4	322019	53.4	3600000	0	31.7097
Citric acid	19000000	14000000	25000000	1400000	59000000	0	15000000	8300000	22000000	134014	80000000	0	0.789474
3-Hydroxyhippuric acid	54068.3	37263	73878.2	4390.5	234847	0	63857.6	44960.2	93879.7	4826.9	489688	0	1.18105
4-Hydroxyhippuric acid	50249.8	35036.7	79254.2	5480.1	455466	0	33617.5	22515.5	53648.2	4727.8	504564	0	0.669008
Quinic acid	460816	229776	936257	43440.6	39000000	0	3200000	413199	9600000	40958.1	42000000	0	6.9442
Phenylacetylglycine	36341.7	18888.6	54492.7	3330.6	241439	0	19592.8	10812.4	43244	2276.5	448796	0	0.539127
Glucuronic acid	709216	601595	838266	126617	2000000	0	987798	815599	1200000	189246	3000000	0	1.3928
N2-Acetyl-histidine	2100000	1500000	2700000	118104	7600000	0	1400000	980827	1800000	132049	6200000	0	0.666667
Salicyluric acid	372058	228451	580472	19234.1	4000000	0	495128	279611	807937	38074.6	51000000	0	1.33078
1,3-Dimethyluric acid	31518.3	6862.3	117146	219.8	1500000	0	570488	265510	979016	726.9	3800000	0	18.1002
(1,7-)Dimethyluric acid	501363	57517.8	1800000	2517.5	20000000	0	6900000	3000000	11000000	3601.8	35000000	0	13.7625
Vanillylmandelic acid	375884	278880	486294	8259	1400000	0	320603	230117	458484	9714.7	1500000	0	0.852931
4-Hydroxypyridine	10541.5	8790.5	12285	765.5	35571.2	0	20390.1	10707.8	38207.4	1172.1	149383	0	1.93427
5-Acetylamino-6-amino-3-methyluracil	85624.2	12598.6	341569	218.6	5900000	0.008	807367	344076	1500000	267.8	6200000	0	9.42919
6-Amino-5-formamido-1,3-dimethyluracil	1200000	203436	3100000	175.5	20000000	0	3000000	1600000	4800000	299.4	19000000	0	2.5
2-Hydroxypyridine	9913.4	7556.8	13513.4	939.4	130104	0	97406.5	13191.8	288736	947.5	2800000	0	9.82574
3-Hydroxypyridine	11443.3	8811.6	16006.2	1980.8	958422	0	24158.8	10435.6	161652	1228.8	3200000	0	2.11117
Dimethylarginine (sym and assym)	8300000	6900000	9900000	811602	28000000	0	6500000	5200000	8000000	1500000	20000000	0	0.783133
Cysteine-S-sulfate	59870.3	36169.5	102300	1728.9	1600000	0.007	165061	115303	227840	19465.9	4700000	0.002	2.75698
Acetyl-carnitine (C2)	4600000	2100000	8800000	186519	59000000	0	8700000	3000000	17000000	158852	76000000	0	1.8913
Xanthurenic acid	61849.5	50562.1	74736	19987.2	148401	0	78960.3	60056.5	103261	18710.2	384992	0	1.27665
N-3-Phenylpropionyl-glycine	13989.1	11416	17102.4	4369.6	58272	0	23181.4	16430.2	42857.3	5400.7	209293	0	1.6571
Phenylalanine betaine	21404.7	18310.4	24746.4	12027.7	132327	0	21928.2	18816.8	25665.4	4054.8	609065	0	1.02446
Tryptophan	38335.9	30085.7	50131.1	7059.5	139692	0	38164.3	28474.4	51352.2	9016.9	148017	0	0.995524
N-Cinnamoylglycine	110259	50610.9	187559	7693.6	1500000	0	166055	84310.3	307390	7649.4	2100000	0	1.50605
Indole-3-lactic acid	8358	6161.1	12436.9	47.6	264460	0.002	20289.2	12136.9	34611.3	41.4	298111	0.001	2.42752
Panthenol	5394.3	3632.1	8837.1	728.2	460711	0	6734.4	4147.9	10613	655	218977	0	1.24843
Sulfate	14000000	9100000	20000000	183827	56000000	0	9600000	6300000	14000000	29254.7	50000000	0	0.685714
1,3,7-Trimethyluric acid	23962.6	5415.4	85418.9	314.6	2000000	0	723578	235066	1300000	399.2	5600000	0	30.1961
N-Acetyl-arginine	4900000	3700000	6700000	1000000	19000000	0	3700000	2600000	5000000	737198	17000000	0	0.755102
Na-Acetyl-citrulline	54485.5	37128.1	85521.5	6779.6	348949	0	39139.3	26920.8	61982.2	1804.2	322934	0	0.718343
Propionyl-carnitine (C3:0)	231559	106293	409122	12080.8	1900000	0	409477	133656	902991	6878.7	3300000	0	1.76835
Indoxyl-sulfate	8500000	5300000	12000000	167851	42000000	0	10000000	6300000	15000000	58769.3	41000000	0	1.17647
Pantothenic acid	105334	70117.1	159425	23403.3	1500000	0	130855	71155.1	310399	4399.8	5400000	0	1.24228
Ritalinic acid	1145.3	641	1931.1	39.7	7827.8	0	1675.6	970	2973.2	109.1	26000000	0	1.46302
N-Acetyl-tyrosine	971.2	448.9	1534.3	3.9	15591.2	0.064	1739.2	858.4	11554.9	4.8	148728	0.013	1.79077
5-Sulfosalicylic acid	3400000	2100000	5600000	128841	22000000	0	2100000	1300000	3500000	447.4	28000000	0	0.617647
2-Piperidone	275810	172880	491922	78076.7	4500000	0	343927	195395	745334	54721.7	9900000	0	1.24697
Ethyl-glucuronide	1543.7	798.5	2626.6	5.4	25599.1	0.033	2420.4	1249.7	5219.4	5.4	5900000	0.012	1.56792
Urea	405254	376945	430662	226094	579491	0	359201	331176	389297	168571	526419	0	0.886359
(Iso)Butyryl-carnitine (C4:0)	2300000	1600000	3000000	237597	9800000	0	2100000	1400000	3000000	232827	20000000	0	0.913043
Carnosine	260549	133985	543311	4936	5100000	0	85015.6	48403.4	190132	356.7	3000000	0	0.326295
Dimethyl-glycine	1200000	860344	1800000	190327	10000000	0	922815	636271	1400000	60131.2	9700000	0	0.769012
Acetoacetic acid	17167.3	11420.6	30044.4	284.4	287052	0	15805.8	11689.8	23151.7	2083.2	473658	0	0.920692
2-Aminobutyric acid	442673	293935	708810	68269.8	6000000	0	407864	268292	623106	51592.8	5800000	0	0.921367
3-Amino(iso)butyric acid	7378	3864.6	13253.2	269.9	156965	0.002	4935.8	2634.7	8531.8	25.7	197554	0.004	0.668989
2-Hydroxybutyric acid	365537	287696	457978	27182.2	1000000	0	477326	348149	623688	69887.3	1900000	0	1.30582
(Iso)Valeryl-carnitine (C5:0)	862115	555021	1300000	125482	7600000	0	1200000	655591	1800000	86418.5	20000000	0	1.39193
Tryptophan betaine	7768.1	2340.1	25196.9	149.5	449901	0	114047	45950	297726	543.1	2400000	0	14.6815
3-Hydroxyisobutyric acid	11058.3	8164.4	15787.8	1609.8	140854	0	12596.1	8586.1	18230.5	1663.4	3300000	0	1.13906
Anserine	44135.1	21349.4	103671	387	9100000	0	29452.1	17213.5	63816.4	1037.9	9300000	0	0.667317
Glyceric acid	25137.2	17707.2	37549	1311.7	287098	0	17903.2	12014	26767	2385.7	157471	0	0.712219
p-Cresol	458862	314428	611326	17174.7	1100000	0	323852	194733	483599	2227	1200000	0	0.705773
Serine	164047	131999	201749	18143.2	437219	0	160129	124295	211145	37820.7	1600000	0	0.976116
Pentadecanoic acid	22736.4	13380	35759.8	2150.2	1500000	0	20325.3	12835.7	34006.9	388.4	3500000	0.001	0.893954
Uridine	22483.9	17968.5	28089.7	4416.1	4100000	0	15072.8	10610.8	20943.1	1196	2900000	0	0.670382
Pseudouridine	5000000	4400000	5600000	1900000	8300000	0	3900000	3200000	4600000	1300000	7500000	0	0.78
N-Acetyl-tryptophan	53272	40020	70239.4	7381.3	251822	0	47645	34376.7	63911.4	6284.9	257486	0	0.894372
AICA-riboside	27226.1	18463.8	38917.2	1943.6	154341	0	34645.1	25582.5	48834.9	3875.6	266134	0	1.2725
Hexanoyl-carnitine (C6:0)	92789.8	74692.7	115835	14501.9	365548	0	72120.2	53503.9	100671	7119.4	316513	0	0.777243
2-Aminophenol	87712.4	72747.8	105424	17898.8	650018	0	125108	76730.9	283041	18069.6	803660	0	1.42634
3-Hydroxyisovaleryl-carnitine (C5:0-OH)	704406	573758	864522	118909	1700000	0	648222	476892	892019	63088.9	3000000	0	0.920238
Furosine	3363.9	1319.5	8468.9	60.9	73851	0.003	33331.7	20201.8	51369.5	1554.7	284025	0	9.90865
Hexadecenoic acid	15313	8657.6	29031.8	235.1	6000000	0	14891.8	8454.6	27610.3	542.1	8700000	0	0.972494
Pyrocatechol	706678	545104	894198	146988	5700000	0	803296	547195	1100000	68021.6	2600000	0	1.13672
Palmitic acid	2300000	857809	8000000	200012	40000000	0	1900000	755859	5900000	206720	37000000	0	0.826087
2-O-Methyluridine	16230.2	13660.2	19590.3	5174.7	555522	0	13626.5	11262.8	16640.2	5723	418803	0	0.839577
Adenosine	543678	437682	706081	17160.5	1700000	0	343630	237667	483564	694.1	1800000	0	0.632047
N-Acetyl-carnosine	745819	587466	986794	14297.1	3700000	0.003	2300000	1600000	3200000	427318	13000000	0.002	3.08386
Cytosine	111551	65268	177258	7783.4	3200000	0	92004	61746.3	148241	6007.1	1500000	0	0.824769
Phenylacetylglutamine	10000000	7200000	14000000	568443	37000000	0	8900000	5700000	12000000	847951	37000000	0	0.89
Inosine	32597.9	26047.8	41965.2	6204.6	94016.8	0	26387.5	19396.1	35672.7	1106.9	309999	0	0.809485
Glutaryl-carnitine (C5:0-COOH)	1100000	937156	1400000	124748	3400000	0	1500000	1100000	2100000	147163	14000000	0	1.36364
Uracil	95975.3	68315.4	127551	18640.7	2200000	0	73214.8	49627.7	105573	6096.9	1700000	0	0.76285
Piperlonguminine	4921	2247.5	8867	177.6	34166.1	0.008	11528.3	6801.1	17297	149.3	70527.3	0	2.34267
N1-Methyladenosine	5500000	4600000	6600000	1400000	13000000	0	4000000	3200000	5200000	664728	13000000	0	0.727273
Ferulic acid 4-sulfate	296810	152953	561004	10804.7	3100000	0	599767	276764	1200000	9299.3	8400000	0.002	2.02071
2-O-Methylinosine	7214.4	4551.9	14486.4	8.3	258694	0.002	6570.4	3812.6	14061.2	628.1	908501	0	0.910734
Hexaethylene glycol	52930.8	39268.1	75577.3	7058.5	1500000	0	46372.9	33586.3	63475.5	4565.4	3800000	0	0.876104
Creatinine	7200000	6300000	8200000	1400000	13000000	0	11000000	9100000	13000000	3200000	25000000	0	1.52778
Xanthosine	30073	23393	38402.7	3990.5	88219.5	0	47469	34651.9	64713.5	4777.2	410268	0	1.57846
Octenoyl-carnitine (C8:1)	4400000	2900000	6100000	233082	25000000	0	4900000	2900000	8100000	40125.7	35000000	0	1.11364
Octanoyl-carnitine (C8:0)	95715.9	67551.6	138792	4329.8	652460	0	214358	132290	322306	12716.1	5700000	0	2.23953
Linoleic acid	16866.6	6811.9	40304	207.1	782906	0	15457.2	6731.7	34720.5	304.2	1700000	0	0.916438
Oleic acid	102815	40939.2	309908	6240.4	3000000	0	89140.2	35559.3	231854	8755.2	4100000	0	0.866995
Adipoyl-carnitine (C6:0-COOH)	378290	275499	547752	45575.2	2300000	0	276619	183958	418448	28966.1	1900000	0	0.731234
Stearic acid	2100000	690664	7900000	126309	35000000	0	1600000	587041	5500000	134514	33000000	0	0.761905
3-Amino-2-piperidone	322808	251329	404296	51971.6	1200000	0	354192	255014	481767	47169	1500000	0	1.09722
5-S-Methylthioadenosine	198323	139166	259615	10730.3	1100000	0	125961	79752.1	222051	6941.2	1200000	0	0.635129
N2-Methylguanosine	22536.7	16882	29739	4696.4	69471.6	0	17599.4	12212.4	23883.8	131.5	63473	0.001	0.780922
N1-Methylguanosine	84295	67232.4	111235	20352.2	269418	0	69706.5	49862.2	93616.8	195.1	497376	0.001	0.826935
Proline	170406	134956	217695	8772	722686	0	149159	113781	201495	8275.5	1400000	0	0.875316
Maleic acid	62160.8	49838.4	79927.3	2063.7	449064	0	88223.8	59220.8	182911	4205.8	923572	0	1.41928
N-Acetyl-D-glucosamine 6-sulfate	622607	516416	758763	83998	1700000	0	494936	371011	641022	41843.3	1600000	0	0.794942
Levulinic Acid	18780.1	14566.3	25557.3	4548.3	89206.3	0	20818	15100.6	29495.4	4791	95105.2	0	1.10851
Guanidoacetic acid	21000000	16000000	26000000	4600000	47000000	0	19000000	14000000	25000000	1900000	62000000	0	0.904762
3-Methyl-2-oxobutanoic acid	1958.6	893	3361.2	9.9	10900.8	0.015	6613.2	4446.2	9369.8	372.2	140822	0	3.37649
N-Acetyl-aspartyl-glutamic acid	230714	52477.1	758054	5343.7	2600000	0	15383.9	8120.6	28288.6	392.6	737542	0.004	0.0666795
N-Acetyl-glycine	13053.4	8571.3	20373.1	591	156357	0	13181.5	7843.4	22498.1	459.5	139842	0	1.00981
Indoxyl-glucuronide	2723.6	1440.8	4957.8	209.5	101082	0.013	5690.4	3253.7	9925.2	206	192922	0.004	2.08929
N-Acetylneuraminic acid	124175	94849.8	168080	27701.6	600317	0	57152	42462.2	78063	2422.6	237466	0	0.460254
Decanoyl-carnitine (C10:0)	68225.2	52748.3	86985.8	16150.5	436258	0	104992	73071.9	150984	12038.5	559211	0	1.53891
Valine	23344.7	19674.4	26779.2	5476.6	73209.7	0	19117.2	15306.4	23821.9	5447.2	67460.9	0	0.81891
N2,N2-Dimethylguanosine	35058.3	29987.4	41140.7	12527.1	75118.6	0	25043.1	19453.1	30820	513.5	68930.4	0	0.714327
Betaine	15000000	12000000	19000000	2500000	45000000	0	11000000	8300000	14000000	1000000	53000000	0	0.733333
Acetaminophen-glucuronide	41341.7	28526.9	56300	187.2	3600000	0	2013.1	922.5	6944.9	4.4	13000000	0.011	0.0486942
Threonine	248974	201042	309930	57997.3	795746	0	284340	211383	379223	75548.5	4000000	0	1.14205
Cyclic AMP	14344.4	11358.3	17657.4	2284.9	34054.4	0	13299.7	9954.9	17521.4	1029.3	47427.9	0	0.92717
Erucamide	67755.5	30899.7	481817	3412	16000000	0	71895.4	31192.6	467247	723.5	19000000	0	1.0611
Succinic acid	579945	469778	727055	88087	1600000	0	127859	81879.7	201725	3546.6	1400000	0	0.220468
Sucrose (Disaccharide)	112695	53908.9	222252	3844	11000000	0	48038.5	20318.4	99373.5	255.9	5700000	0	0.426269
2-Methyl-3-hydroxybutyric acid	29383.7	23598.9	37023.4	3805.9	98293.5	0	34704.9	25681.5	46099.6	4144.9	166885	0	1.18109
3-Hydroxyisovaleric acid	241706	193637	298214	58068.1	938746	0	225296	163287	292509	49524.1	822419	0	0.932107
Homoserine	166269	138521	207747	45803	552481	0	186671	141628	245213	1024.2	1500000	0.001	1.1227
Nicotinamide	86238.1	68352.7	107273	17388.2	279090	0	44416.9	34265.7	58952.4	12952.2	567261	0	0.51505
Nicotinic acid	4440.1	3227	6132.2	210.9	28075.1	0	7472.9	4594.3	19839	342.9	201404	0	1.68305
Dehydroepiandrosterone-sulfate	1126.2	707.2	1681.8	4.3	56461	0.015	78494.1	21821.4	256941	308.1	2900000	0.001	69.6982
Erythritol	19916.1	15285.6	26312.6	2397.1	71289.9	0	14920.7	10681.7	20266.7	1234.2	784199	0	0.749178
N6-Succinyladenosine	368342	300400	458970	56408.3	936212	0	200640	146528	264462	8383	796530	0	0.544712
5-Methylcytosine	13664.6	8135.1	19921.3	302	218646	0	16258.7	10948.8	23893.3	228.1	102680	0	1.18984
4-Imidazoleacetic acid	985465	801409	1200000	93931.2	3000000	0	766990	581759	1000000	39081.7	4600000	0	0.778302
Methylcatechol	68425.9	45045.2	98027.1	6283.4	484950	0	60480.2	40864.4	91674.6	1703.3	701316	0	0.883879
Taurine	1700000	1000000	2500000	219111	7300000	0	2600000	1000000	4200000	34570.9	20000000	0	1.52941
Ethyl-sulfate	10968.2	7441.9	17992.6	866.6	149355	0	15443.6	7411.9	40955.9	452.1	12000000	0	1.40803
2-Hydroxyethanesulfonic acid	2700000	2200000	3300000	420541	7200000	0	2000000	1500000	2600000	458192	8100000	0	0.740741
1,3,5-Trihydroxybenzene	6588.2	3678.1	10658.7	262.2	92837.5	0.002	9138.3	3400.9	21636.2	19.2	277431	0	1.38707
Thymine	26339.7	22471.3	30586.7	12851.9	2100000	0	23747	19225.9	28709	4562.1	2000000	0.002	0.901567
Pyroglutamic acid	69205.6	58136.3	84062.7	10930.4	241157	0	66477.6	53360.5	84220.6	10869.2	374166	0	0.960581
Trimethylamine N-Oxide	10000000	7200000	17000000	2200000	78000000	0	9500000	6600000	14000000	507148	60000000	0	0.95
N-Methyl-proline	99341.4	45762.5	303706	7766.9	6600000	0	60702.2	34007.9	155177	4299	5700000	0	0.611046
Pipecolic acid	28767	22997.8	37737.9	9606.3	148708	0	43418.9	31216.1	63824.4	7562.8	427251	0	1.50933
Citraconic acid	64740.2	35044.7	104334	1507.7	2500000	0	124262	50030.1	666109	2599.8	12000000	0	1.91939
Methyl-2-oxovaleric acid	15718.8	6516.3	26428.2	8.1	87972.1	0	46065.1	32280.7	68679.8	6839.5	739811	0	2.93057
N-Propionylglycine	6666.4	3989.9	12224.5	268.5	120138	0.003	6826.8	3550.4	12364.6	305.8	119640	0.002	1.02406
Creatine	136606	107814	169845	17413.9	370648	0	16878.8	10611.6	37855.3	1664.1	259962	0	0.123558
Leucine	35542.3	29082.3	43299.3	4798.4	93159.1	0	31271.5	24317.9	39425	5041.2	112692	0	0.879839
Isoleucine	255000	180435	539592	42510.8	3500000	0	185931	120768	367636	27582.4	1300000	0	0.729141
Alanine betaine	113403	65765.4	199647	8775.6	5400000	0	203384	106126	426683	11131.5	4100000	0	1.79347
Asparagine	151115	122850	184419	35841.2	567592	0	144410	114397	192411	9854.2	961475	0	0.955628
Ureidopropionic acid	42302.4	32474.2	53291.6	5068.9	433021	0	41533.2	31104.6	56122.7	4679.7	300702	0	0.981817
2-Hydroxy-3-methylpentanoic acid	8622.7	6728.6	10543.5	2125.3	36488.5	0	12200.5	8749.6	17510.4	2687.6	243469	0	1.41493
Dimethyl Sulfoxide DMSO	3714.8	2133.1	6040.4	151.5	40745	0.013	5529.2	3224.8	9376.6	223.4	98128.4	0.002	1.48842
N-Methyl-threonine	125093	100145	151835	17610.2	332650	0	65720.3	51847.3	82713.7	13692.6	246117	0	0.525373
Adenine	179938	135222	224246	2254	781407	0	64826.6	37189	137830	667.4	2100000	0	0.360272
2-Benzoxazolol	1684.1	708.5	4739.2	3.7	88872.3	0.047	1986.9	834.8	5517.5	25.2	101048	0.041	1.1798
Anthranilic acid	9406.9	7646.9	11735.3	384.2	78910.9	0	13772.4	8920.8	46219.4	475.6	319663	0	1.46407
Trigonelline	16000000	10000000	23000000	1200000	72000000	0	30000000	14000000	52000000	1300000	150000000	0	1.875
Hypoxanthine	612971	448726	877544	120469	3300000	0	469628	298921	797965	64386	12000000	0	0.76615
Salicylic acid	20750.9	16609.6	26440.5	5044.3	82115	0	24287.7	18074.7	37498.8	5852.1	3000000	0	1.17044
4-Hydroxybenzoic acid	46615.2	37584.5	60102.8	8589.5	721932	0	40204.8	32037	51026.3	8931.4	232477	0	0.862483
trans-Urocanic acid	152674	98451.1	234203	22443.7	8500000	0	74618.7	48674.1	113096	10427.5	42000000	0	0.488745
cis-Urocanic acid	121768	70681.5	234976	20830.3	2700000	0	89953.1	54701.1	150779	14703.8	3400000	0	0.738725
Ectoine	103862	70596.4	199966	15613.6	11000000	0	256669	151142	494700	41052.6	27000000	0	2.47124
Sulfoacetic acid	954455	672354	1400000	73854.7	3500000	0	381642	253843	542071	3919.5	1900000	0	0.399853
Methylimidazoleacetic acid	5786	3267.9	12499.3	189.4	112587	0.002	9404.2	3948.7	20310.3	25.6	101938	0.001	1.62534
Proline betaine	34000000	12000000	57000000	219293	140000000	0	22000000	7200000	44000000	96022.8	140000000	0	0.647059
3-Methylglutaconic acid	3306.7	1603.1	5531.7	4.1	138983	0.085	21628.6	10825.7	45276.2	11.6	364308	0.006	6.54084
4-Guanidinobutanoic acid	3200000	2300000	4400000	361616	15000000	0	1500000	954580	2300000	292336	23000000	0	0.46875
N-(Iso)butyrylglycine	48363.1	33591.7	68892.5	7398.2	252820	0	50805	35038.8	74851.1	3890	271724	0	1.05049
4-Acetamidobutanoic acid	449933	347404	582898	59490.6	2300000	0	276520	216300	377564	52716.7	1900000	0	0.614581
Butyrobetaine	180692	126360	273285	25509.6	1800000	0	295115	141978	628253	26281.2	6900000	0	1.63324
Adipic Acid	73375.6	42416.6	134931	2912.1	2600000	0	67910.4	35279.8	131412	495.1	2100000	0	0.925517
Glutamine	1200000	1100000	1500000	403404	2800000	0	1200000	958160	1500000	419592	3800000	0	1
Lysine	177737	123967	285414	28723.7	4500000	0	210372	134974	350463	42607.9	4400000	0	1.18361
Glutamic acid	15205.2	9624.3	23813	369	272463	0.002	16411.2	9156	29746.3	420.5	219232	0.005	1.07931
O-Acetyl-serine	19000.3	10789.8	37685.3	1194.3	238487	0	20711.8	12413.4	38854.2	694	702027	0	1.09008
3-Hydroxyglutaric acid	45451	30290.3	85740.9	5972.4	440978	0	108358	46602.3	195120	9793.7	788043	0	2.38406
2-Hydroxyglutaric acid	724316	571822	942286	68654.6	3400000	0	561183	420069	771278	39133.3	6800000	0	0.774776
Tartaric acid	17107.1	5987.8	47017.2	465.8	7400000	0.002	4723.5	1998	17769.6	3.4	8000000	0.006	0.276113
Methionine	20177.8	12245.9	29719.4	11.6	74562.5	0	38580.4	27668.5	49883.9	2950	149737	0	1.91202
Acetaminophen	3124.8	2185.9	4998.6	466.8	2200000	0	3791.3	2410.6	6811.9	252.7	3600000	0	1.21329
Guanine	25937.1	16141.1	43818	222.5	333370	0	52758.2	34192.7	79674.9	2808.8	296108	0	2.03408
Xanthine	1300000	907429	2000000	208815	9900000	0	1300000	918861	1800000	212304	4400000	0	1
3-Cresotinic acid	23398.1	17849.6	33429.1	4989.3	176298	0	42251.5	22898.4	97590.8	2550.6	415310	0	1.80577
4-Hydroxyphenylacetic acid	49534.6	39686.3	62879.2	1720.6	670091	0.002	51765.6	38913	70188.1	13056.8	913148	0	1.04504
Xylitol	497279	413687	596433	57765	3200000	0	446616	353411	544873	64618.4	4300000	0	0.898121
Nudifloramide	4300000	3100000	5700000	779598	25000000	0	4000000	2700000	5800000	189046	24000000	0	0.930233
4-Aminosalicylic acid	47976.7	29635.4	77372.9	4458.3	487749	0	73424.7	34157.5	186238	5723.6	1700000	0	1.53042
3-Hydroxyanthranilic acid	16042.3	9973.3	27206.3	3044.2	190227	0	35563.1	17460.4	96425	3964.1	658713	0	2.21683
Gentisic acid	208873	133699	327630	3592.4	1800000	0	229359	147247	364094	20305.6	3100000	0	1.09808
Protocatechuic acid	23346.4	13475.1	40018.4	2056.4	251925	0	15204	9297.3	24863.5	971.6	189081	0	0.651235
N-Acetyl-histamine	145659	103935	202955	26162.4	2500000	0	132880	76335.4	217605	20438.9	7000000	0	0.912264
Histidine	359668	236656	537262	39978	3600000	0	426043	270629	658521	52122.7	2500000	0	1.18455
N-Tigloylglycine	122699	93531.8	161049	10899.3	609356	0	117539	78050.4	157842	20413.8	861959	0	0.957946
Pipecolic acid betaine	129636	89864.1	198370	12553.4	1200000	0	144824	89754.8	222677	1998.2	2000000	0	1.11715
Allantoin	116944	84995.5	153932	21433.8	389952	0	75860.8	53503.5	103197	9733.2	393455	0.001	0.648691
Succinylacetone	6995.1	4786.7	10663.5	692.8	462145	0	9531.2	6621.7	14299.8	1312.7	254635	0	1.36255
Betonicine	3000000	925366	12000000	111119	82000000	0	1800000	684269	6700000	136655	75000000	0	0.6
(Nor)valine betaine	135329	75105.4	238156	3167.8	1600000	0	92813.7	45339	161523	559.7	1400000	0.002	0.685837
4-Aminovaleric acid betaine	3800000	2400000	5000000	454166	12000000	0	3000000	1400000	4800000	40958.3	16000000	0	0.789474
N-Acetyl-valine	44640.6	35897	53516	9124.8	124459	0	36407.8	27643.1	46486.7	7303.6	125139	0	0.815576
2-Methylbutyrylglycine	133995	100230	181878	12419.6	493620	0	164772	115781	223126	28282.7	783599	0	1.22969
N6-Methyl-lysine	96596.4	54004.8	209943	1683.3	2700000	0	117216	61568.6	275129	7048.3	3300000	0	1.21346
2-Oxoadipic acid	17431.9	10541.9	28186.3	2309.3	127484	0.01	45783.5	31150.7	64876.2	4224.7	246785	0.002	2.62642
3-Methyladipic acid	72088.6	54132.5	93975.2	10221.9	771933	0	78014.3	56113.7	112319	7423.9	653906	0	1.0822
2-Aminoadipic acid	156109	122987	200592	32534.1	557940	0	165540	122400	230378	29103.2	705628	0	1.06042
Carnitine (C0)	16000000	8500000	26000000	1400000	63000000	0	23000000	7300000	43000000	638379	95000000	0	1.4375
N-Acetyl-threonine	221497	173697	282394	22432.1	808862	0	192081	146147	258765	48334.5	1300000	0	0.867192
Nicotine	9010.3	5382.9	13399.4	687.2	556103	0	10975.3	6633.2	21005.9	1108.2	7400000	0	1.21808
4-Hydroxycoumarin	1779.5	963.5	3602.5	3.4	169385	0.069	20572.5	8764	46904.2	292.2	1300000	0.054	11.5608
Footnote: this table describes the distribution of each metabolite before replacing the outliers (observations over 99th percentile) with the 99th percentile value. The missing values were imputed by the smallest observed value and coded as left censoring. *When combining negative and positive modes, if metabolite detected in both modes then the mode with better QC CV/intensities was selected.

## Sheet: Table B.4
Table B.4. Associations between abundance of urine metabolome (including 260 metabolites) and PM10 exposure during first year of life
Models	Log likelihood	degree of freedom (df)	Akaike Information Criterion(AIC)	Bayesian Information Criterion (BIC)
4-year follow-up
Exponential distribution	-214422.8	5	428851.6	428881.5
Weibull distribution	-209407.8	6	418827.6	418887.4
Log-normal distribution	-213592.9	6	427197.8	427257.7
24-year follow-up
Exponential distribution	-317004.1	5	634018.2	634069.6
Weibull distribution	-316479.4	6	632970.9	633032.6
Log-normal distribution	-318605.7	6	637223.4	637285.2
The results are adjusted for parents' education at 3 months.

## Sheet: Table B.5 age0 AP 4y marker
Table B.5. Associations between air pollution during first year of life and 260 annotated metabolites at 4 years of age
Metabolite	Super pathway	Predicted median at median level of Nox	Predicted median with 1 IQR increase of Nox from median	Fold change	Absolute % change	Pvalue	Qvalue	Predicted median at median level of PM10	Predicted median with 1 IQR increase of PM10 from median	Fold change	Absolute % change	Pvalue	Qvalue	Predicted median at median level of PM2.5	Predicted median with 1 IQR increase of PM2.5 from median	Fold change	Absolute % change	Pvalue	Qvalue
1,3,7-Trimethyluric acid	Nucleotide	61375.4	76483.8	1.24616	0.246162	7.19663e-06	0.00187113	61836.9	73946.1	1.19583	0.195825	2.45537e-05	0.00503427	62649.8	72630.3	1.15931	0.159305	0.000266441	0.0346374
Umbelliferone	Others	12073.1	14896.3	1.23384	0.23384	0.000344703	0.0187338	12222.1	14133.1	1.15636	0.156362	0.0046248	0.127414	12376.6	13669.6	1.10447	0.104472	0.0462874	0.501447
Dimethylxanthine	Nucleotide	76585.5	93587.9	1.22201	0.222005	0.000108031	0.014044	76609.2	92741.8	1.21058	0.210583	3.87251e-05	0.00503427	77246.4	92943.2	1.2032	0.203204	3.41349e-05	0.00887506
6-Amino-5-formamido-1,3-dimethyluracil	Nucleotide	1.46084e+06	1.76761e+06	1.20999	0.209993	0.000432318	0.0187338	1.4662e+06	1.73552e+06	1.18368	0.183681	0.000473936	0.0246447	1.47837e+06	1.73579e+06	1.17413	0.174126	0.000554465	0.0441014
5-Acetylamino-6-amino-3-methyluracil	Nucleotide	206912	248204	1.19956	0.199564	0.000180419	0.0156363	208100	241474	1.16037	0.160374	0.000396591	0.0246447	210483	236394	1.12311	0.123106	0.00393591	0.134471
(1,7-)Dimethyluric acid	Nucleotide	979772	1.16967e+06	1.19382	0.193822	0.000382445	0.0187338	982571	1.14919e+06	1.16957	0.16957	0.000331345	0.0246447	990715	1.14171e+06	1.15241	0.152411	0.000678483	0.0441014
1,3-Dimethyluric acid	Nucleotide	64010.1	75846.5	1.18491	0.184915	0.000868117	0.0322443	64303.2	74059.9	1.15173	0.15173	0.0013557	0.0587472	64859.3	73153.7	1.12788	0.127882	0.00413758	0.134471
Acetaminophen	Xenobiotics	9694.41	7990.98	0.824288	0.175712	0.00334877	0.101833	9633.63	8400.53	0.872	0.128	0.01706	0.233453	9563	8665.55	0.906154	0.0938458	0.0908143	0.850824
1-Methylxanthine	Nucleotide	1.29297e+06	1.50497e+06	1.16397	0.163969	0.00458555	0.108257	1.29464e+06	1.49071e+06	1.15145	0.151447	0.00306123	0.105678	1.30201e+06	1.49608e+06	1.14906	0.14906	0.00241403	0.104608
Succinylacetone	Amino acid	9786.21	11385.7	1.16344	0.16344	0.00550692	0.110138	9815.61	11213.8	1.14245	0.14245	0.00523323	0.127414	9886.61	11219.9	1.13485	0.134854	0.00606618	0.15877
2-Benzoxazolol	Others	2429.67	2811.96	1.15734	0.157342	0.00499649	0.108257	2439.16	2760.37	1.13169	0.13169	0.00637068	0.127414	2454.47	2765.44	1.12669	0.126694	0.00846442	0.15877
N-Methyl-proline	Amino acid	199280	229410	1.15119	0.151193	0.00602657	0.111922	200137	225636	1.12741	0.127406	0.00746446	0.134988	201573	226532	1.12382	0.123821	0.00973465	0.15877
Anserine	Amino acid	134519	154730	1.15024	0.150243	0.00947125	0.144854	134873	152571	1.13122	0.13122	0.0077878	0.134988	136090	151776	1.11526	0.115259	0.019522	0.267143
Ferulic acid 4-sulfate	Others	288005	330452	1.14738	0.147384	0.00663943	0.115083	288710	326090	1.12947	0.129471	0.00594177	0.127414	290490	326822	1.12507	0.125074	0.00667951	0.15877
Methyluric acid	Nucleotide	1.05863e+06	1.21434e+06	1.14708	0.147083	0.00812274	0.131995	1.05779e+06	1.21171e+06	1.14551	0.145509	0.00325162	0.105678	1.06182e+06	1.22309e+06	1.15188	0.151884	0.0014012	0.0728625
Saccharin	Xenobiotics	1.00233e+06	859242	0.857248	0.142752	0.00352498	0.101833	998582	881371	0.882623	0.117377	0.0060934	0.127414	993696	883646	0.889252	0.110748	0.0158588	0.229071
Panthenol	Cofactors and vitamins	5538.38	6325.54	1.14213	0.142129	0.0118488	0.162141	5555.18	6228.79	1.12126	0.121258	0.0124717	0.180147	5577	6290.4	1.12792	0.127919	0.00877049	0.15877
Cyclamic acid	Xenobiotics	5989.82	5159.58	0.861392	0.138608	0.00458786	0.108257	5971.35	5317.32	0.890472	0.109528	0.0122701	0.180147	5944.75	5391.54	0.906941	0.093059	0.0377935	0.440027
4-Hydroxycoumarin	Others	2158.81	2457.89	1.13854	0.13854	0.0110459	0.159551	2164.92	2422.92	1.11917	0.119172	0.0117701	0.180147	2174.24	2442.45	1.12336	0.123359	0.0100534	0.15877
Tryptophan betaine	Amino acid	15523.7	17343.6	1.11723	0.117232	0.0618361	0.676628	15600.3	16999	1.08966	0.089657	0.0993774	0.833488	15567.6	17525.2	1.12575	0.125747	0.02181	0.28353
Stearic acid	Lipid	3.47463e+06	3.09436e+06	0.890559	0.109441	0.0446311	0.552575	3.46383e+06	3.15921e+06	0.912057	0.0879431	0.0692648	0.720354	3.44515e+06	3.22228e+06	0.935309	0.0646906	0.195897	0.999056
Furosine	Amino acid	4763.53	5258.84	1.10398	0.103979	0.0323621	0.420707	4764.02	5234.68	1.0988	0.0987952	0.0202186	0.250326	4793.62	5212.7	1.08743	0.0874258	0.0389255	0.440027
1,6-Anhydroglucose	Carbohydrate	17669.7	19489.8	1.10301	0.103006	0.0652239	0.676628	17750.3	19105	1.07632	0.0763219	0.114321	0.900714	17854.7	18887.7	1.05786	0.057859	0.228577	0.999056
Acetaminophen-glucuronide	Xenobiotics	42461	38155.7	0.898606	0.101394	0.0567177	0.6703	42364.2	38591.1	0.910936	0.0890643	0.0552677	0.624765	42193.8	38477.3	0.911918	0.0880821	0.0649191	0.675159
Palmitic acid	Lipid	3.5752e+06	3.21292e+06	0.89867	0.10133	0.0630446	0.676628	3.5646e+06	3.27669e+06	0.919233	0.0807673	0.0952936	0.825878	3.54651e+06	3.33908e+06	0.941511	0.0584889	0.242288	0.999056
Adipic Acid	Others	105302	115942	1.10104	0.101039	0.0771369	0.716271	105214	116111	1.10357	0.103569	0.0403601	0.476983	105186	119356	1.13471	0.134706	0.00879783	0.15877
Protocatechuic acid	Others	21283.1	23381	1.09857	0.098567	0.0702652	0.676628	21336.9	23098.1	1.08254	0.0825442	0.0793104	0.793104	21407.5	23206.7	1.08404	0.0840444	0.0781102	0.781102
Quinic acid	Others	706272	774980	1.09728	0.0972828	0.0684771	0.676628	703453	782703	1.11266	0.112659	0.0194903	0.250326	704954	794212	1.12662	0.126615	0.00886541	0.15877
Cysteine-S-sulfate	Amino acid	59683.6	65090.6	1.0906	0.0905951	0.0919137	0.824054	59988.5	63637.1	1.06082	0.0608222	0.18908	0.999038	60266.2	62979.5	1.04502	0.0450227	0.320501	0.999056
Linoleic acid	Lipid	19513.6	17756.5	0.909952	0.0900481	0.097749	0.847158	19452.7	18123	0.931648	0.068352	0.157269	0.999038	19365.9	18409	0.950585	0.0494149	0.321662	0.999056
Oleic acid	Lipid	138337	126351	0.913357	0.0866429	0.111033	0.931246	137958	128588	0.932082	0.0679179	0.158556	0.999038	137327	130864	0.952936	0.0470635	0.343498	0.999056
3-Hydroxyanthranilic acid	Amino acid	15334.3	16647.4	1.08563	0.0856317	0.122557	0.965604	15381.1	16391.6	1.0657	0.0656968	0.172751	0.999038	15447.6	16240.5	1.05133	0.0513296	0.280629	0.999056
Azelaic acid	Lipid	76626.9	83018	1.0834	0.0834048	0.144049	0.985601	76857.3	81841.5	1.06485	0.0648503	0.190163	0.999038	77108.5	81782.7	1.06062	0.0606178	0.218203	0.999056
Caffeine	Nucleotide	4753.86	5148.88	1.08309	0.0830942	0.115071	0.934952	4756.9	5128.18	1.07805	0.0780516	0.092135	0.825878	4772.28	5130.1	1.07498	0.0749776	0.0972677	0.872055
N-Propionylglycine	Amino acid	6759.22	7316.26	1.08241	0.0824118	0.136411	0.965702	6768.61	7263.12	1.07306	0.0730603	0.131006	0.97319	6795.67	7253.58	1.06738	0.0673824	0.164787	0.999056
Methyl-histidine	Amino acid	540313	583975	1.08081	0.0808095	0.133656	0.965702	539202	587570	1.0897	0.0897021	0.0616415	0.667782	539897	597660	1.10699	0.106989	0.0316506	0.391864
Methylimidazoleacetic acid	Others	6703.04	7236.14	1.07953	0.0795313	0.136869	0.965702	6701.33	7232.4	1.07925	0.0792485	0.0938075	0.825878	6722.18	7269.4	1.08141	0.0814056	0.0916272	0.850824
Tartaric acid	Others	79165.8	73024.5	0.922425	0.077575	0.179075	0.998545	79284.3	72285.3	0.911723	0.0882772	0.0913565	0.825878	78384.2	77205.3	0.984961	0.0150394	0.789323	0.999056
3-Cresotinic acid	Others	18546.9	19911.1	1.07355	0.0735535	0.176439	0.998545	18561.6	19822.8	1.06795	0.0679512	0.158108	0.999038	18606	19930.7	1.0712	0.0711991	0.14082	0.999056
2-Piperidone	Others	278994	258648	0.927074	0.0729257	0.162167	0.998545	278199	263374	0.946709	0.0532907	0.256661	0.999038	277287	265577	0.957772	0.0422278	0.381536	0.999056
2-O-Methylinosine	Nucleotide	13089.2	14015.9	1.0708	0.0707992	0.23184	0.998545	13118.5	13854.4	1.05609	0.056095	0.284565	0.999038	13149.1	13877.5	1.05539	0.0553946	0.287273	0.999056
Ectoine	Cofactors and vitamins	193791	180151	0.929615	0.0703852	0.137427	0.965702	193551	180836	0.934309	0.0656906	0.113225	0.900714	192958	180104	0.933385	0.0666155	0.120893	0.999056
Cytosine	Nucleotide	104791	111984	1.06864	0.0686408	0.178891	0.998545	105005	110965	1.05676	0.0567628	0.208723	0.999038	105457	110164	1.04463	0.0446344	0.335472	0.999056
5-Methylcytosine	Nucleotide	11304.7	12078.8	1.06848	0.0684783	0.209113	0.998545	11349.9	11855.2	1.04452	0.0445237	0.344816	0.999038	11394.4	11715.4	1.02817	0.0281705	0.550543	0.999056
1,5-Anhydroglucitol	Carbohydrate	14481.3	15468.8	1.06819	0.0681899	0.193309	0.998545	14511.3	15313.8	1.0553	0.0553011	0.222379	0.999038	14571.3	15182	1.04191	0.0419081	0.351139	0.999056
3-Phenyllactic acid	Others	9517.6	10164	1.06792	0.0679154	0.229935	0.998545	9527.93	10110.7	1.06116	0.06116	0.224021	0.999038	9530.82	10263.4	1.07687	0.076867	0.136326	0.999056
Sucrose (Disaccharide)	Carbohydrate	148204	158170	1.06724	0.067245	0.229673	0.998545	148636	155846	1.04851	0.0485083	0.323715	0.999038	148893	156254	1.04944	0.049439	0.305023	0.999056
3-Methylglutaconic acid	Others	2912.48	3090.86	1.06125	0.0612493	0.227655	0.998545	2915.38	3074.58	1.05461	0.0546054	0.219033	0.999038	2926.69	3055.18	1.0439	0.0439018	0.333678	0.999056
N,N,N-Trimethyl-lysine	Amino acid	1.12632e+06	1.05862e+06	0.939897	0.0601034	0.230629	0.998545	1.1253e+06	1.06178e+06	0.94356	0.0564398	0.19745	0.999038	1.12243e+06	1.05955e+06	0.943978	0.0560218	0.21307	0.999056
3-Hydroxyglutaric acid	Others	46142.4	48878.5	1.0593	0.0592979	0.239575	0.998545	46136	48838.5	1.05858	0.0585772	0.187048	0.999038	46320.2	48643	1.05015	0.0501473	0.265422	0.999056
N2-Acetyl-lysine	Amino acid	68129.3	64185.2	0.942108	0.0578922	0.251436	0.998545	68023.1	64763.4	0.95208	0.0479204	0.281877	0.999038	67878.2	64678.7	0.952863	0.0471365	0.307573	0.999056
3-Hydroxyisobutyric acid	Others	9816.89	9257.98	0.943067	0.0569329	0.255642	0.998545	9795.23	9374.01	0.956997	0.043003	0.334426	0.999038	9774.37	9375.53	0.959196	0.0408044	0.3803	0.999056
Ureidosuccinic acid	Others	16359.2	17286.8	1.0567	0.0567007	0.285271	0.998545	16432.4	16937	1.0307	0.0307041	0.508099	0.999038	16470.8	16847.8	1.02289	0.0228936	0.627062	0.999056
Allantoin	Others	83063.6	87767.1	1.05662	0.0566249	0.303803	0.998545	83197	87075.1	1.04661	0.0466135	0.334461	0.999038	83402.8	86966.7	1.04273	0.0427306	0.379477	0.999056
Trimethylamine N-Oxide	Others	1.10006e+07	1.03852e+07	0.944055	0.0559451	0.264161	0.998545	1.09832e+07	1.04742e+07	0.95366	0.0463395	0.292837	0.999038	1.09627e+07	1.04284e+07	0.951261	0.0487394	0.28818	0.999056
Dehydroepiandrosterone-sulfate	Lipid	1045.04	1103.37	1.05581	0.0558107	0.267122	0.998545	1047.53	1091.2	1.04169	0.0416882	0.338308	0.999038	1051.25	1081.27	1.02856	0.02856	0.52207	0.999056
Ethyl-glucuronide	Xenobiotics	1484.24	1564.13	1.05383	0.0538291	0.327897	0.998545	1490.22	1535.7	1.03052	0.0305173	0.519841	0.999038	1495.68	1513.7	1.01205	0.0120474	0.797237	0.999056
Pipecolic acid betaine	Amino acid	114277	120356	1.05319	0.0531937	0.310076	0.998545	114768	118264	1.03046	0.0304553	0.495368	0.999038	115253	116517	1.01097	0.0109715	0.805926	0.999056
Acesulfame	Xenobiotics	1.18333e+06	1.12155e+06	0.947794	0.0522065	0.169027	0.998545	1.18234e+06	1.1237e+06	0.950405	0.0495952	0.129336	0.97319	1.18076e+06	1.07734e+06	0.912406	0.0875935	0.0103811	0.15877
Ritalinic acid	Amino acid	978.42	1028.89	1.05159	0.051587	0.336678	0.998545	978.034	1030.2	1.05334	0.05334	0.265181	0.999038	978.818	1041.73	1.06427	0.0642729	0.189954	0.999056
Acetoacetic acid	Energy	18032.6	18960.1	1.05143	0.0514312	0.305083	0.998545	18105.1	18582.6	1.02637	0.0263722	0.544504	0.999038	18174.5	18181.4	1.00038	0.000375482	0.993221	0.999056
Hexitol (Sorbitol, Mannitol, Galactitol)	Carbohydrate	283193	297735	1.05135	0.0513513	0.356425	0.998545	283883	294202	1.03635	0.0363484	0.456287	0.999038	284217	295412	1.03939	0.0393883	0.425438	0.999056
N-Acetyl-tyrosine	Amino acid	752.407	789.629	1.04947	0.0494716	0.356043	0.998545	753.749	782.859	1.03862	0.0386209	0.414918	0.999038	755.312	781.888	1.03518	0.0351849	0.458857	0.999056
Phenylacetylglycine	Amino acid	27855.7	29228.8	1.0493	0.0492963	0.364574	0.998545	27865.8	29170.2	1.04681	0.0468111	0.331618	0.999038	27920.9	29227.8	1.04681	0.0468057	0.342669	0.999056
Alanine betaine	Amino acid	121550	127467	1.04868	0.0486799	0.357806	0.998545	121697	126706	1.04116	0.0411605	0.369155	0.999038	122099	125720	1.02966	0.0296598	0.515436	0.999056
Erucamide	Lipid	475384	452505	0.951872	0.0481283	0.369057	0.998545	474474	458674	0.966702	0.0332983	0.502502	0.999038	472676	471895	0.998347	0.00165258	0.972756	0.999056
N6-Methyl-lysine	Amino acid	109704	104548	0.953005	0.0469953	0.355051	0.998545	109752	103997	0.94756	0.0524398	0.239375	0.999038	109455	104143	0.951471	0.0485292	0.285454	0.999056
Glucose (Hexose)	Carbohydrate	1.18534e+06	1.24047e+06	1.04651	0.046511	0.396634	0.998545	1.18721e+06	1.23083e+06	1.03675	0.0367458	0.442279	0.999038	1.18972e+06	1.22815e+06	1.0323	0.032303	0.500335	0.999056
trans-Urocanic acid	Amino acid	129140	135055	1.0458	0.0458014	0.384307	0.998545	129286	134296	1.03875	0.0387462	0.400577	0.999038	129528	134295	1.0368	0.0368038	0.423793	0.999056
Carnosine	Amino acid	291955	278683	0.95454	0.0454597	0.359834	0.998545	291469	281591	0.96611	0.03389	0.434164	0.999038	291042	281305	0.966544	0.0334564	0.465956	0.999056
Acetyl-carnitine (C2)	Energy	4.71062e+06	4.49829e+06	0.954925	0.0450749	0.373555	0.998545	4.70581e+06	4.51902e+06	0.960306	0.0396939	0.369809	0.999038	4.70161e+06	4.46929e+06	0.950587	0.0494132	0.284821	0.999056
Lysine	Amino acid	171760	164051	0.955114	0.0448864	0.390631	0.998545	171608	164732	0.959929	0.0400709	0.386845	0.999038	171119	166158	0.971007	0.0289928	0.538241	0.999056
Gallic acid	Others	26677.8	27865.5	1.04452	0.0445218	0.427417	0.998545	26696.6	27764.3	1.04	0.0399957	0.416518	0.999038	26694	28121.9	1.05349	0.0534925	0.283828	0.999056
2-Oxoadipic acid	Energy	15021.2	14359.4	0.955945	0.0440553	0.384095	0.998545	14966.3	14691.7	0.981653	0.0183465	0.68605	0.999038	14945.8	14757.1	0.987375	0.0126252	0.789591	0.999056
Suberic acid	Lipid	38635.3	40301.1	1.04312	0.0431176	0.430354	0.998545	38663.2	40153.5	1.03854	0.0385447	0.422827	0.999038	38704.4	40370.5	1.04305	0.0430453	0.373376	0.999056
AICA-riboside	Nucleotide	20999.9	21902.4	1.04298	0.042978	0.423019	0.998545	20997.5	21914.6	1.04368	0.043678	0.358689	0.999038	21010.5	22137	1.05362	0.0536157	0.26634	0.999056
Creatine	Cofactors and vitamins	97088.6	93008.9	0.957979	0.0420205	0.422528	0.998545	97028.7	93248	0.961035	0.0389649	0.398928	0.999038	96863.7	93115.4	0.961303	0.038697	0.419895	0.999056
Homogentisic acid	Others	6346.76	6081.72	0.958241	0.041759	0.394817	0.998545	6346.21	6075.24	0.957301	0.0426989	0.321777	0.999038	6340.08	5996.73	0.945845	0.0541554	0.211664	0.999056
Guanine	Nucleotide	24331.6	25339.1	1.04141	0.0414076	0.431373	0.998545	24283.3	25569.2	1.05295	0.0529541	0.256124	0.999038	24286	25950.8	1.06855	0.0685504	0.149004	0.999056
N-Acetyl-glycine	Amino acid	11581.2	11103.2	0.958731	0.0412686	0.386627	0.998545	11571.2	11154	0.963946	0.0360539	0.38994	0.999038	11561.7	11027	0.95375	0.0462502	0.285552	0.999056
Homocitrulline	Amino acid	50228.2	48156.6	0.958757	0.0412428	0.423866	0.998545	50181.3	48385.4	0.964213	0.035787	0.431283	0.999038	50093.7	48385.4	0.965899	0.0341013	0.46744	0.999056
Piperlonguminine	Xenobiotics	4346.9	4519.02	1.0396	0.0395958	0.460416	0.998545	4346.96	4517.31	1.03919	0.0391884	0.40798	0.999038	4352.79	4535.05	1.04187	0.0418718	0.387838	0.999056
Isoeugenol	Others	1467.01	1523.89	1.03877	0.0387725	0.501814	0.998545	1470.26	1506.11	1.02438	0.0243812	0.629015	0.999038	1471.51	1509.67	1.02593	0.0259304	0.608246	0.999056
Arginine	Amino acid	331763	318900	0.961229	0.038771	0.453933	0.998545	331534	319918	0.964962	0.0350383	0.444192	0.999038	330895	320777	0.969424	0.0305763	0.517985	0.999056
2-Aminobutyric acid	Amino acid	446651	463890	1.0386	0.0385969	0.463648	0.998545	446553	464270	1.03968	0.0396758	0.397617	0.999038	446896	467936	1.04708	0.0470797	0.333064	0.999056
Methylcatechol	Others	56904	54780.9	0.962689	0.0373108	0.449964	0.998545	56877.2	54880.4	0.964892	0.0351079	0.421584	0.999038	56814.2	54524.2	0.959692	0.0403078	0.366249	0.999056
Pyridoxine	Cofactors and vitamins	12811.8	13289.4	1.03728	0.0372796	0.488563	0.998545	12828.8	13201	1.02901	0.0290126	0.53973	0.999038	12852.8	13155.3	1.02354	0.0235358	0.622353	0.999056
Isoleucine	Amino acid	257935	267466	1.03695	0.0369534	0.469385	0.998545	258183	266228	1.03116	0.0311599	0.490882	0.999038	258866	264317	1.02106	0.0210597	0.648792	0.999056
NeNe-Dimethyl-lysine	Amino acid	1.16973e+06	1.12689e+06	0.963376	0.0366242	0.471302	0.998545	1.16993e+06	1.12364e+06	0.960431	0.0395693	0.372964	0.999038	1.16843e+06	1.11548e+06	0.954684	0.0453163	0.320087	0.999056
Hypoxanthine	Nucleotide	499074	480893	0.963571	0.0364294	0.472685	0.998545	498354	485207	0.973618	0.0263824	0.558753	0.999038	497687	485773	0.976061	0.0239393	0.608733	0.999056
Cotinine	Xenobiotics	9729.84	10078	1.03579	0.0357864	0.506071	0.998545	9741.84	10014.5	1.02798	0.0279843	0.552706	0.999038	9752.79	10030.3	1.02845	0.0284547	0.555194	0.999056
Theanine	Amino acid	13085.2	12617.6	0.96426	0.0357399	0.481049	0.998545	13074.5	12671.9	0.969211	0.0307885	0.491296	0.999038	13074	12458.1	0.952893	0.0471067	0.298298	0.999056
Pipecolic acid	Amino acid	22307.8	23093.8	1.03524	0.0352352	0.498785	0.998545	22328.2	22988.3	1.02956	0.0295613	0.514665	0.999038	22379	22861.9	1.02158	0.0215815	0.640109	0.999056
4-Hydroxyhippuric acid	Others	44755.5	43190.9	0.965041	0.0349592	0.517688	0.998545	44731	43294.8	0.967893	0.0321073	0.499706	0.999038	44636.2	43494.6	0.974425	0.025575	0.593833	0.999056
Phenylacetylglutamine	Amino acid	7.4459e+06	7.19113e+06	0.965784	0.0342163	0.504916	0.998545	7.44157e+06	7.21023e+06	0.968912	0.0310881	0.489951	0.999038	7.43057e+06	7.21194e+06	0.970577	0.0294226	0.524053	0.999056
Xylitol	Carbohydrate	388776	375653	0.966244	0.0337556	0.515097	0.998545	388475	377212	0.971008	0.0289918	0.526315	0.999038	387974	376889	0.971429	0.0285713	0.546834	0.999056
Octanoyl-carnitine (C8:0)	Lipid	78868.9	76221.1	0.966428	0.0335722	0.510086	0.998545	78833.4	76345.9	0.968446	0.0315535	0.480425	0.999038	78742.5	76036.6	0.965636	0.0343644	0.453944	0.999056
Adenine	Nucleotide	130369	134631	1.03269	0.03269	0.528602	0.998545	130394	134494	1.03144	0.0314382	0.490872	0.999038	130626	134228	1.02758	0.0275804	0.551565	0.999056
O-Acetyl-serine	Amino acid	20199.3	19543.6	0.967537	0.0324626	0.542174	0.998545	20200.2	19514.9	0.966073	0.0339274	0.469405	0.999038	20160.1	19576.2	0.971037	0.028963	0.540755	0.999056
4-Guanidinobutanoic acid	Amino acid	2.43252e+06	2.51092e+06	1.03223	0.032227	0.560106	0.998545	2.43967e+06	2.47306e+06	1.01369	0.0136853	0.775721	0.999038	2.4429e+06	2.45995e+06	1.00698	0.00697852	0.885808	0.999056
4-Hydroxyphenylpyruvic acid	Others	10439.6	10762.5	1.03093	0.0309318	0.539566	0.998545	10413.1	10878.8	1.04473	0.0447298	0.320742	0.999038	10420.2	10982.4	1.05396	0.0539572	0.247971	0.999056
Salicyluric acid	Others	335262	324936	0.9692	0.0307999	0.557076	0.998545	335085	325793	0.972271	0.027729	0.548064	0.999038	334650	325944	0.973985	0.0260149	0.582422	0.999056
N-Acetyl-arginine	Amino acid	3.79002e+06	3.67411e+06	0.969416	0.0305835	0.548877	0.998545	3.78863e+06	3.67918e+06	0.971111	0.0288889	0.516634	0.999038	3.7857e+06	3.65467e+06	0.965389	0.0346109	0.446702	0.999056
3-Amino(iso)butyric acid	Amino acid	8430.7	8688.4	1.03057	0.0305667	0.560406	0.998545	8426.58	8706.93	1.03327	0.0332689	0.47615	0.999038	8429.89	8780.12	1.04155	0.0415458	0.395855	0.999056
Pentadecanoic acid	Lipid	19430.2	18838	0.969524	0.0304764	0.564604	0.998545	19403.2	18998.1	0.979124	0.0208758	0.656061	0.999038	19380.2	19037.3	0.982305	0.0176951	0.710745	0.999056
Decanoyl-carnitine (C10:0)	Lipid	50883.5	49337.5	0.969616	0.0303841	0.550054	0.998545	50876.4	49325.2	0.96951	0.0304903	0.492393	0.999038	50845.8	48846.1	0.960672	0.0393283	0.386115	0.999056
Citraconic acid	Others	61054	62876.6	1.02985	0.0298518	0.559934	0.998545	61051.2	62892.5	1.03016	0.0301604	0.504585	0.999038	61158	62763.1	1.02625	0.0262457	0.56379	0.999056
cis-Urocanic acid	Amino acid	144931	140624	0.970286	0.0297136	0.576539	0.998545	144209	144767	1.00387	0.00387024	0.936953	0.999038	143503	150021	1.04542	0.0454235	0.371563	0.999056
N-3-Phenylpropionyl-glycine	Amino acid	10088	10382.2	1.02916	0.029163	0.577405	0.998545	10098.8	10325.4	1.02244	0.0224396	0.625946	0.999038	10113.6	10295	1.01793	0.0179315	0.702334	0.999056
Tryptophan	Amino acid	28892.2	29721.4	1.0287	0.0287023	0.593988	0.998545	28902.9	29665.3	1.02638	0.0263804	0.578721	0.999038	28930.5	29734.8	1.0278	0.0278023	0.559223	0.999056
Shikimic acid	Others	6785.52	6976.57	1.02816	0.0281551	0.588618	0.998545	6793.23	6937.38	1.02122	0.0212187	0.641243	0.999038	6802.49	6922.03	1.01757	0.0175731	0.703815	0.999056
Methyl-2-oxovaleric acid	Energy	12544.1	12195.5	0.972213	0.0277872	0.589556	0.998545	12498.8	12462.1	0.997061	0.0029385	0.94953	0.999038	12485.1	12561.3	1.0061	0.00610176	0.899506	0.999056
Ureidopropionic acid	Others	31317.5	32171.4	1.02727	0.027265	0.608844	0.998545	31354.8	31978.1	1.01988	0.0198783	0.671132	0.999038	31397.8	31883.1	1.01546	0.0154569	0.745619	0.999056
N-Tigloylglycine	Amino acid	93032.8	90519	0.972979	0.027021	0.590485	0.998545	92923.3	91157.9	0.981002	0.0189978	0.67005	0.999038	92874.8	90803.7	0.9777	0.0222999	0.630052	0.999056
3-Hydroxypyridine	Others	10067.3	10332.2	1.02631	0.0263147	0.61986	0.998545	10086	10224.5	1.01373	0.0137334	0.767968	0.999038	10090.5	10242	1.01501	0.0150063	0.741496	0.999056
Hexanoyl-carnitine (C6:0)	Lipid	67558.2	65789	0.973813	0.0261868	0.607531	0.998545	67582.4	65579.7	0.970367	0.0296332	0.50275	0.999038	67552.8	64881.5	0.960455	0.0395445	0.383608	0.999056
3-Hydroxycotinine	Xenobiotics	23652.7	24271.7	1.02617	0.0261738	0.621827	0.998545	23665.2	24207.1	1.0229	0.0229005	0.62363	0.999038	23682.9	24272.4	1.02489	0.0248905	0.601169	0.999056
Uridine	Nucleotide	16233.9	15811.5	0.97398	0.0260205	0.614165	0.998545	16242	15741.2	0.969165	0.0308345	0.49512	0.999038	16227	15644.7	0.964113	0.0358875	0.436552	0.999056
p-Cresol	Others	327225	318746	0.974088	0.0259123	0.610858	0.998545	327173	318756	0.974275	0.0257252	0.564598	0.999038	326919	317149	0.970114	0.0298856	0.513354	0.999056
N-Acetyl-aspartyl-glutamic acid	Amino acid	313916	305935	0.974576	0.0254244	0.619226	0.998545	313845	306204	0.975654	0.0243462	0.594802	0.999038	313673	304231	0.969898	0.0301016	0.523754	0.999056
Asparagine	Amino acid	112438	115264	1.02514	0.0251404	0.644693	0.998545	112504	114920	1.02148	0.0214802	0.654921	0.999038	112546	115492	1.02618	0.0261781	0.591833	0.999056
Gentisic acid	Others	181696	186256	1.0251	0.0251008	0.646041	0.998545	181158	188998	1.04328	0.0432796	0.377383	0.999038	180817	193728	1.0714	0.0713995	0.156407	0.999056
4-Imidazoleacetic acid	Amino acid	708741	725853	1.02414	0.0241448	0.65298	0.998545	709775	720418	1.015	0.014995	0.749903	0.999038	710334	720107	1.01376	0.0137578	0.773137	0.999056
3-Hydroxyisovaleric acid	Others	172306	176395	1.02373	0.0237266	0.651945	0.998545	172339	176226	1.02255	0.022554	0.627396	0.999038	172549	176101	1.02059	0.0205859	0.665571	0.999056
2-Aminophenol	Others	64411.2	65936.5	1.02368	0.0236805	0.653404	0.998545	64472.8	65610.5	1.01765	0.017647	0.702887	0.999038	64533.9	65557.9	1.01587	0.0158665	0.734116	0.999056
Na-Acetyl-citrulline	Amino acid	46271.2	45178.1	0.976378	0.0236225	0.646382	0.998545	46238.5	45358	0.980957	0.0190434	0.674118	0.999038	46212.9	45194.4	0.977961	0.0220394	0.633398	0.999056
Nicotinuric acid	Others	15580.2	15215.7	0.976604	0.0233958	0.64694	0.998545	15568.6	15276.2	0.981222	0.0187776	0.677567	0.999038	15553.1	15285.6	0.982801	0.0171985	0.709696	0.999056
Phenylalanine	Amino acid	163950	167756	1.02322	0.0232185	0.650074	0.998545	163932	167820	1.02372	0.023719	0.596176	0.999038	164294	166650	1.01434	0.0143436	0.752621	0.999056
Tyrosine	Amino acid	299298	306055	1.02258	0.0225751	0.674447	0.998545	299292	306119	1.02281	0.0228104	0.632393	0.999038	299515	306932	1.02476	0.0247647	0.605269	0.999056
Alliin	Amino acid	10918.9	10673.2	0.977498	0.0225018	0.658338	0.998545	10900.6	10781	0.98903	0.0109702	0.806506	0.999038	10897.7	10753.6	0.986777	0.013223	0.774956	0.999056
Dimethyl Sulfoxide DMSO	Others	3205.02	3276.92	1.02243	0.0224311	0.664189	0.998545	3205.73	3273.36	1.0211	0.0210981	0.643895	0.999038	3207.21	3286.8	1.02482	0.0248174	0.592729	0.999056
Alanine	Amino acid	26279.1	26867.3	1.02239	0.0223851	0.672438	0.998545	26294.1	26791.1	1.0189	0.0189047	0.685806	0.999038	26319.9	26778.7	1.01743	0.0174326	0.715563	0.999056
5-Sulfosalicylic acid	Others	3.01925e+06	2.9526e+06	0.977922	0.0220776	0.668541	0.998545	3.02155e+06	2.93514e+06	0.971405	0.0285952	0.526274	0.999038	3.01974e+06	2.90948e+06	0.963488	0.0365124	0.423759	0.999056
Homovanillic acid	Others	59979.8	58661.2	0.978015	0.0219845	0.66454	0.998545	59947.2	58831.1	0.981383	0.0186173	0.677338	0.999038	59914.5	58628.6	0.978539	0.0214613	0.640472	0.999056
Levulinic Acid	Others	15005.8	14677.2	0.978102	0.0218981	0.665084	0.998545	14999	14711	0.980802	0.019198	0.665057	0.999038	14989.7	14665.5	0.978366	0.021634	0.631668	0.999056
2-Methyl-3-hydroxybutyric acid	Others	21624.6	22094	1.02171	0.0217063	0.680537	0.998545	21627	22081.4	1.02101	0.0210105	0.650092	0.999038	21653.7	22053	1.01844	0.018441	0.69836	0.999056
Uric acid	Nucleotide	5.9776e+06	6.10635e+06	1.02154	0.0215385	0.677796	0.998545	5.96814e+06	6.15879e+06	1.03194	0.0319443	0.485917	0.999038	5.96976e+06	6.21452e+06	1.041	0.0409999	0.379726	0.999056
Glyceric acid	Others	21375.2	21828.4	1.0212	0.0212024	0.68735	0.998545	21426.5	21571.3	1.00676	0.00675794	0.881746	0.999038	21466.3	21319.7	0.993171	0.00682946	0.880433	0.999056
(Iso)Butyryl-carnitine (C4:0)	Lipid	1.6416e+06	1.60695e+06	0.978893	0.0211074	0.685745	0.998545	1.64151e+06	1.6067e+06	0.978799	0.0212013	0.643289	0.999038	1.64088e+06	1.5969e+06	0.973198	0.0268022	0.569298	0.999056
4-Aminovaleric acid betaine	Amino acid	2.67858e+06	2.73449e+06	1.02087	0.0208707	0.691654	0.998545	2.67997e+06	2.72735e+06	1.01768	0.0176771	0.699838	0.999038	2.68449e+06	2.71105e+06	1.00989	0.00989305	0.833158	0.999056
Sulfate	Cofactors and vitamins	1.07808e+07	1.10036e+07	1.02067	0.0206701	0.704531	0.998545	1.07649e+07	1.10859e+07	1.02982	0.0298202	0.541089	0.999038	1.07518e+07	1.12865e+07	1.04974	0.049735	0.324525	0.999056
N-Cinnamoylglycine	Amino acid	93563.8	95442.7	1.02008	0.020082	0.693224	0.998545	93675.9	94819.8	1.01221	0.012211	0.783179	0.999038	93737.2	94762.8	1.01094	0.0109417	0.811791	0.999056
Xanthurenic acid	Amino acid	44885.4	43988.2	0.980013	0.019987	0.698385	0.998545	44868.2	44071.6	0.982246	0.0177544	0.696455	0.999038	44846.2	43915.4	0.979245	0.020755	0.654907	0.999056
3-Methyladipic acid	Others	55290	56379.9	1.01971	0.0197126	0.711652	0.998545	55305.4	56301.9	1.01802	0.0180188	0.701282	0.999038	55333.2	56459.3	1.02035	0.0203505	0.671352	0.999056
5-S-Methylthioadenosine	Nucleotide	145811	148562	1.01887	0.0188701	0.713024	0.998545	145700	149139	1.02361	0.0236065	0.603907	0.999038	145802	149632	1.02627	0.0262669	0.574264	0.999056
Taurine	Amino acid	1.29384e+06	1.26944e+06	0.98114	0.0188602	0.710635	0.998545	1.29403e+06	1.26774e+06	0.979683	0.0203171	0.649289	0.999038	1.29353e+06	1.26059e+06	0.974535	0.0254645	0.585287	0.999056
(Iso)Valeryl-carnitine (C5:0)	Lipid	657566	669869	1.01871	0.0187096	0.722135	0.998545	658286	666221	1.01205	0.0120548	0.791501	0.999038	659692	658323	0.997924	0.0020755	0.964461	0.999056
2-Hydroxy-3-methylpentanoic acid	Others	6309.43	6425.06	1.01833	0.0183258	0.730248	0.998545	6309.56	6425.12	1.01831	0.0183148	0.695242	0.999038	6315.59	6421.74	1.01681	0.0168074	0.724275	0.999056
2-Hydroxyglutaric acid	Others	536757	527003	0.981828	0.0181716	0.728263	0.998545	536540	528116	0.9843	0.0156996	0.732919	0.999038	536135	528142	0.985092	0.0149076	0.751588	0.999056
Proline	Amino acid	127050	129278	1.01753	0.0175319	0.740283	0.998545	127101	129014	1.01505	0.0150497	0.746384	0.999038	127214	128860	1.01294	0.0129398	0.783695	0.999056
N-Methyl-threonine	Amino acid	89356.2	90884.8	1.01711	0.0171072	0.748211	0.998545	89402.3	90645.1	1.0139	0.0139008	0.767101	0.999038	89433	90878.5	1.01616	0.0161627	0.735287	0.999056
Trigonelline	Others	1.20371e+07	1.2242e+07	1.01702	0.0170162	0.755096	0.998545	1.2052e+07	1.21655e+07	1.00942	0.00942302	0.842748	0.999038	1.20558e+07	1.21794e+07	1.01025	0.0102544	0.829436	0.999056
Methionine	Amino acid	15048.9	15298.6	1.01659	0.0165918	0.757195	0.998545	15025.9	15422.4	1.02639	0.0263888	0.581524	0.999038	15026.7	15558.7	1.03541	0.0354056	0.473241	0.999056
Sulfoacetic acid	Others	753919	741635	0.983706	0.0162939	0.756335	0.998545	753071	746700	0.991541	0.00845947	0.85594	0.999038	751985	753840	1.00247	0.00246636	0.959126	0.999056
3-Hydroxyisovaleryl-carnitine (C5:0-OH)	Lipid	502229	510384	1.01624	0.0162361	0.759233	0.998545	502816	507280	1.00888	0.00887772	0.848471	0.999038	503321	504971	1.00328	0.00327849	0.944685	0.999056
3-Indoleacetic acid	Others	39209	38573.9	0.983801	0.0161988	0.754926	0.998545	39210.7	38548	0.983099	0.0169012	0.710938	0.999038	39190.4	38437.7	0.980794	0.019206	0.679419	0.999056
Inosine	Nucleotide	24172.1	23795.1	0.984405	0.0155947	0.761829	0.998545	24171.1	23792	0.984313	0.0156867	0.728151	0.999038	24168.6	23641.8	0.978207	0.0217934	0.637352	0.999056
N-Acetylneuraminic acid	Others	98252.5	99781.1	1.01556	0.0155582	0.76817	0.998545	98310.5	99473.6	1.01183	0.0118312	0.798897	0.999038	98401.3	99195.3	1.00807	0.00806934	0.863947	0.999056
Citric acid	Others	1.34499e+07	1.36571e+07	1.0154	0.0154004	0.772398	0.998545	1.3452e+07	1.36468e+07	1.01448	0.0144848	0.757868	0.999038	1.34624e+07	1.36422e+07	1.01335	0.0133533	0.781243	0.999056
N6-Acetyl-lysine	Amino acid	365806	371357	1.01518	0.0151751	0.775943	0.998545	365885	370966	1.01389	0.0138868	0.7683	0.999038	366021	371842	1.0159	0.0159032	0.739393	0.999056
Phenol-sulfate	Others	7.95465e+06	8.07448e+06	1.01507	0.0150651	0.776878	0.998545	7.95474e+06	8.07436e+06	1.01504	0.0150374	0.748516	0.999038	7.96023e+06	8.077e+06	1.01467	0.0146689	0.759999	0.999056
7-Methylguanine	Nucleotide	186976	184180	0.985045	0.0149555	0.771318	0.998545	186743	185544	0.993577	0.00642286	0.887893	0.999038	186564	186629	1.00035	0.000348777	0.994085	0.999056
Pyrocatechol	Others	536169	544142	1.01487	0.0148701	0.780341	0.998545	536252	543728	1.01394	0.0139412	0.765828	0.999038	536380	545517	1.01703	0.0170344	0.719759	0.999056
Citrulline	Amino acid	526218	518443	0.985225	0.0147748	0.776448	0.998545	526381	517292	0.982732	0.0172678	0.706017	0.999038	526059	516200	0.981258	0.0187417	0.688623	0.999056
Nicotinamide	Cofactors and vitamins	62101.5	63017.2	1.01475	0.0147456	0.77829	0.998545	62182.3	62570.7	1.00625	0.00624705	0.891383	0.999038	62229.7	62323.1	1.0015	0.00150097	0.974485	0.999056
Valine	Amino acid	16446.8	16214.8	0.985891	0.014109	0.784152	0.998545	16437	16268.9	0.989775	0.0102254	0.822228	0.999038	16435.1	16212.2	0.986433	0.0135674	0.772132	0.999056
Methionine sulfone	Amino acid	16191.6	15964.3	0.985963	0.0140373	0.788145	0.998545	16193.4	15948	0.984843	0.0151568	0.741179	0.999038	16193.3	15835.1	0.977884	0.0221163	0.634219	0.999056
N-(Iso)butyrylglycine	Amino acid	37080.8	37599.3	1.01398	0.0139842	0.786026	0.998545	37096.6	37515	1.01128	0.0112775	0.803559	0.999038	37147.6	37254.3	1.00287	0.00287323	0.950599	0.999056
3-Methyl-2-oxobutanoic acid	Others	1653.03	1630.3	0.986254	0.0137462	0.794365	0.998545	1649.55	1649.82	1.00016	0.000161876	0.997242	0.999038	1649.23	1652.54	1.00201	0.00201002	0.966574	0.999056
Maleic acid	Lipid	48715.1	49378.6	1.01362	0.0136197	0.788951	0.998545	48677.1	49599.4	1.01895	0.0189478	0.673254	0.999038	48713.5	49661.8	1.01947	0.0194662	0.66928	0.999056
4-Hydroxyphenylacetic acid	Others	38415.2	37916.5	0.987017	0.0129831	0.804872	0.998545	38409.1	37943.8	0.987885	0.0121149	0.793076	0.999038	38366.2	38105.1	0.993192	0.00680775	0.885423	0.999056
2-Hydroxybutyric acid	Energy	266504	269929	1.01285	0.0128532	0.806441	0.998545	266526	269827	1.01239	0.0123868	0.788769	0.999038	266678	269915	1.01214	0.0121382	0.797673	0.999056
Glutamine	Amino acid	897087	908108	1.01228	0.0122848	0.816222	0.998545	897133	907940	1.01205	0.0120468	0.796367	0.999038	897402	909980	1.01402	0.0140154	0.768998	0.999056
4-Aminosalicylic acid	Amino acid	45376.8	45931.7	1.01223	0.0122297	0.813634	0.998545	45426.2	45693.9	1.00589	0.00589442	0.895489	0.999038	45497.4	45282.5	0.995276	0.00472411	0.916662	0.999056
Dimethyl-glycine	Amino acid	1.00864e+06	996311	0.98778	0.0122204	0.816517	0.998545	1.00772e+06	1.00171e+06	0.994039	0.00596105	0.898254	0.999038	1.00704e+06	1.00538e+06	0.99835	0.00164998	0.972347	0.999056
Homoserine	Amino acid	122547	124034	1.01213	0.012131	0.822247	0.998545	122553	124011	1.0119	0.0119	0.802912	0.999038	122554	124561	1.01637	0.0163732	0.736481	0.999056
2-O-Methyluridine	Nucleotide	11773.3	11630.7	0.987887	0.0121132	0.816098	0.998545	11772.1	11634.9	0.988339	0.0116608	0.7989	0.999038	11773	11564.4	0.982282	0.0177182	0.704201	0.999056
Glutaryl-glycine	Amino acid	55928	55250.7	0.987889	0.012111	0.816949	0.998545	55914.3	55320.4	0.989378	0.0106216	0.817722	0.999038	55887.8	55302.9	0.989534	0.0104656	0.823807	0.999056
Anthranilic acid	Amino acid	7498.01	7587.78	1.01197	0.0119717	0.818942	0.998545	7501.44	7570	1.00914	0.00913997	0.842148	0.999038	7509.42	7533.22	1.00317	0.0031685	0.945842	0.999056
Betonicine	Amino acid	6.83809e+06	6.91983e+06	1.01195	0.0119533	0.811698	0.998545	6.85036e+06	6.87012e+06	1.00288	0.00288449	0.946544	0.999038	6.86454e+06	6.79094e+06	0.989277	0.0107225	0.805013	0.999056
Pseudouridine	Nucleotide	3.4722e+06	3.43196e+06	0.988413	0.0115874	0.823116	0.998545	3.47174e+06	3.43391e+06	0.989104	0.0108964	0.811096	0.999038	3.47067e+06	3.427e+06	0.987416	0.0125839	0.788232	0.999056
Carnitine (C0)	Cofactors and vitamins	1.28382e+07	1.26909e+07	0.988531	0.0114687	0.824981	0.998545	1.28416e+07	1.26687e+07	0.986539	0.0134615	0.764846	0.999038	1.28492e+07	1.25241e+07	0.974699	0.0253007	0.586173	0.999056
N-Acetyl-carnosine	Amino acid	564250	570547	1.01116	0.011161	0.83302	0.998545	564696	568085	1.006	0.00600126	0.89706	0.999038	565064	566330	1.00224	0.00224011	0.961897	0.999056
2-Hydroxyethanesulfonic acid	Others	1.94989e+06	1.97123e+06	1.01094	0.0109425	0.830644	0.998545	1.95059e+06	1.96761e+06	1.00873	0.00872617	0.845278	0.999038	1.95269e+06	1.95782e+06	1.00263	0.00262983	0.953815	0.999056
Pantothenic acid	Cofactors and vitamins	88109.6	89063.9	1.01083	0.0108312	0.838767	0.998545	88071.5	89300.5	1.01395	0.0139549	0.76586	0.999038	88069.9	89809.1	1.01975	0.0197482	0.682769	0.999056
Phenylalanine betaine	Amino acid	15342.1	15507.2	1.01076	0.0107603	0.838738	0.998545	15354	15443.8	1.00585	0.00585021	0.899144	0.999038	15367.5	15368.3	1.00006	5.56057e-05	0.999056	0.999056
Lactic acid	Others	73448.3	72662	0.989295	0.0107055	0.839392	0.998545	73441.7	72683.9	0.989682	0.010318	0.823895	0.999038	73419	72556.7	0.988255	0.011745	0.803167	0.999056
4-Acetamidobutanoic acid	Amino acid	349691	346102	0.989736	0.0102637	0.839061	0.998545	349619	346447	0.990928	0.00907235	0.83702	0.999038	349850	343244	0.981116	0.0188837	0.676377	0.999056
N-Hexanoylglycine	Amino acid	23530.7	23766.4	1.01002	0.0100195	0.843625	0.998545	23525.5	23798.7	1.01161	0.011612	0.796847	0.999038	23547.5	23722.2	1.00742	0.00741994	0.873042	0.999056
1,3,5-Trihydroxybenzene	Others	6400.17	6337.31	0.99018	0.00982045	0.855667	0.998545	6399.63	6339.57	0.990614	0.00938601	0.842705	0.999038	6393.47	6362.86	0.995213	0.00478697	0.919869	0.999056
N-Acetyl-histamine	Amino acid	118095	116953	0.990329	0.00967125	0.85458	0.998545	118101	116901	0.989837	0.0101633	0.826677	0.999038	118065	116699	0.988429	0.0115713	0.807045	0.999056
N-Acetyl-(iso)leucine	Amino acid	72832.8	72131.8	0.990376	0.00962441	0.855876	0.998545	72776.6	72461.5	0.995671	0.00432887	0.926323	0.999038	72758.3	72491.5	0.996333	0.00366695	0.938943	0.999056
2-Pyrrolidone	Others	400952	397145	0.990504	0.00949555	0.854998	0.998545	401011	396733	0.989332	0.0106678	0.81504	0.999038	400903	395849	0.987392	0.0126083	0.787185	0.999056
N-Acetyl-D-glucosamine 6-sulfate	Carbohydrate	448597	444401	0.990646	0.00935355	0.854786	0.998545	448642	444019	0.989695	0.0103045	0.818436	0.999038	448682	441485	0.98396	0.0160399	0.728492	0.999056
Pyroglutamic acid	Amino acid	50346.6	50815	1.0093	0.00930442	0.859101	0.998545	50381.7	50621.1	1.00475	0.00475066	0.917845	0.999038	50407.6	50498.1	1.0018	0.00179568	0.96921	0.999056
Guanidoacetic acid	Amino acid	1.50348e+07	1.51746e+07	1.0093	0.00929644	0.861714	0.998545	1.50481e+07	1.51007e+07	1.0035	0.0034959	0.940433	0.999038	1.50521e+07	1.50878e+07	1.00237	0.00237233	0.960249	0.999056
Indoxyl-sulfate	Xenobiotics	6.46174e+06	6.40309e+06	0.990923	0.00907686	0.860289	0.998545	6.46152e+06	6.40309e+06	0.990957	0.00904293	0.842213	0.999038	6.46182e+06	6.37428e+06	0.986454	0.0135464	0.772169	0.999056
Ascorbic acid	Cofactors and vitamins	9513.81	9599.64	1.00902	0.0090208	0.863165	0.998545	9515.97	9588.76	1.00765	0.00764958	0.86804	0.999038	9521.97	9571.07	1.00516	0.00515575	0.913211	0.999056
N6-Succinyladenosine	Nucleotide	269300	266902	0.991097	0.00890312	0.863387	0.998545	269263	267075	0.991875	0.00812492	0.858653	0.999038	269149	267150	0.992572	0.00742775	0.873409	0.999056
Hippuric acid	Amino acid	807405	814590	1.0089	0.00889786	0.866205	0.998545	807914	812002	1.00506	0.00505982	0.912664	0.999038	807890	813689	1.00718	0.0071779	0.879074	0.999056
Creatinine	Cofactors and vitamins	5.05013e+06	5.00691e+06	0.991442	0.00855808	0.868124	0.998545	5.0517e+06	4.99685e+06	0.989141	0.010859	0.809974	0.999038	5.05149e+06	4.97466e+06	0.984791	0.0152093	0.74219	0.999056
Tricarballylic acid	Others	318107	315385	0.991444	0.00855646	0.879851	0.998545	318476	313037	0.982923	0.017077	0.732289	0.999038	318131	313843	0.986522	0.0134776	0.792923	0.999056
Indoxyl-glucuronide	Xenobiotics	2518.03	2539.46	1.00851	0.00851044	0.867075	0.998545	2520.33	2526.45	1.00243	0.00242563	0.95615	0.999038	2521.09	2522.42	1.00053	0.000526472	0.990624	0.999056
Salicylic acid	Others	15683	15816.3	1.0085	0.00849672	0.873208	0.998545	15702.2	15708	1.00037	0.000369853	0.993625	0.999038	15714	15606	0.993126	0.00687373	0.883656	0.999056
Erythritol	Carbohydrate	15218.4	15347.4	1.00848	0.00847507	0.871818	0.998545	15216.5	15358.8	1.00935	0.00935169	0.840284	0.999038	15217.4	15406.2	1.0124	0.0124012	0.792191	0.999056
Xanthine	Nucleotide	1.08858e+06	1.09769e+06	1.00837	0.00837163	0.870285	0.998545	1.08656e+06	1.10961e+06	1.02121	0.0212107	0.64117	0.999038	1.08579e+06	1.12419e+06	1.03537	0.0353653	0.445344	0.999056
Nudifloramide	Others	3.18328e+06	3.15696e+06	0.991731	0.00826862	0.872445	0.998545	3.18422e+06	3.15068e+06	0.989465	0.0105348	0.815806	0.999038	3.1844e+06	3.1338e+06	0.98411	0.0158905	0.732984	0.999056
N2-Acetyl-asparagine	Amino acid	79593.9	80190.4	1.00749	0.00749415	0.889811	0.998545	79646.6	79893.7	1.0031	0.00310216	0.947925	0.999038	79653.1	79939.4	1.00359	0.00359333	0.940234	0.999056
Ethyl-sulfate	Xenobiotics	10686.6	10761.8	1.00704	0.0070423	0.895529	0.998545	10683.4	10778.2	1.00887	0.00887399	0.851984	0.999038	10659.8	10974.7	1.02954	0.0295373	0.539983	0.999056
N2-Acetyl-histidine	Amino acid	1.52051e+06	1.50991e+06	0.993025	0.00697467	0.895708	0.998545	1.52037e+06	1.5105e+06	0.993507	0.00649346	0.890092	0.999038	1.51917e+06	1.51747e+06	0.998885	0.00111469	0.981334	0.999056
(Nor)valine betaine	Amino acid	124818	123949	0.993037	0.00696286	0.893461	0.998545	124669	124791	1.00098	0.000976611	0.982924	0.999038	124672	124811	1.00111	0.00111154	0.980735	0.999056
Aconitic acid	Others	2.00666e+06	2.02033e+06	1.00681	0.0068119	0.892995	0.998545	2.0073e+06	2.01696e+06	1.00481	0.00480884	0.91358	0.999038	2.00956e+06	2.00208e+06	0.996279	0.00372126	0.934473	0.999056
Adipoyl-carnitine (C6:0-COOH)	Lipid	312200	314324	1.0068	0.00680434	0.891853	0.998545	312170	314511	1.0075	0.0074992	0.86446	0.999038	312529	312449	0.999744	0.00025604	0.99548	0.999056
Uracil	Nucleotide	72095.6	71607.7	0.993232	0.00676769	0.896074	0.998545	72090.3	71631.8	0.993639	0.00636084	0.889414	0.999038	72064.5	71660.9	0.994399	0.00560077	0.905821	0.999056
2-Methylbutyrylglycine	Amino acid	102498	103179	1.00664	0.00663886	0.896437	0.998545	102468	103361	1.00871	0.00871029	0.846811	0.999038	102578	102782	1.00199	0.00198748	0.965801	0.999056
N-Acetylglutamic acid	Amino acid	433872	436678	1.00647	0.00646771	0.904306	0.998545	433850	436833	1.00688	0.00687506	0.884624	0.999038	433782	438582	1.01106	0.0110643	0.817358	0.999056
4-Hydroxybenzoic acid	Others	36748.1	36521.8	0.993844	0.00615611	0.905825	0.998545	36754.7	36483.3	0.992614	0.00738601	0.870178	0.999038	36758.9	36339.9	0.988603	0.0113971	0.803933	0.999056
N2-Acetyl-glutamine	Amino acid	192962	191791	0.99393	0.00606994	0.909695	0.998545	192976	191672	0.993243	0.00675682	0.886062	0.999038	192858	192214	0.996658	0.00334195	0.943847	0.999056
N2-Methylguanosine	Nucleotide	16760.9	16858.8	1.00584	0.00584395	0.911007	0.998545	16751.8	16913.2	1.00964	0.00963841	0.835521	0.999038	16751.8	16978	1.0135	0.0135037	0.775544	0.999056
Dimethylarginine (sym and assym)	Amino acid	5.9207e+06	5.88684e+06	0.994282	0.00571799	0.912983	0.998545	5.92161e+06	5.88093e+06	0.993129	0.00687064	0.881025	0.999038	5.92023e+06	5.87572e+06	0.992481	0.00751859	0.872703	0.999056
2-Hydroxyadipic acid	Energy	221139	222389	1.00565	0.00565314	0.915519	0.998545	221124	222488	1.00617	0.0061694	0.895256	0.999038	221073	223429	1.01066	0.0106566	0.823535	0.999056
Hexaethylene glycol	Others	63327.7	63683.1	1.00561	0.00561233	0.907595	0.998545	63234.1	64249	1.01605	0.0160497	0.699988	0.999038	63461.3	62512.6	0.985051	0.0149486	0.737778	0.999056
Threonine	Amino acid	181877	182891	1.00558	0.00557595	0.91862	0.998545	181977	182330	1.00194	0.00194079	0.967797	0.999038	181917	182991	1.0059	0.00590462	0.903041	0.999056
Proline betaine	Amino acid	2.61962e+07	2.60536e+07	0.994556	0.00544395	0.91344	0.998545	2.61998e+07	2.60361e+07	0.993753	0.00624723	0.886703	0.999038	2.62262e+07	2.57871e+07	0.983255	0.0167452	0.709169	0.999056
3-Hydroxyhippuric acid	Amino acid	40527.3	40309.1	0.994615	0.0053847	0.919793	0.998545	40522.1	40335.2	0.995387	0.00461335	0.922353	0.999038	40489	40536.4	1.00117	0.00117089	0.980424	0.999056
3-Amino-2-piperidone	Others	233746	234945	1.00513	0.00513009	0.92223	0.998545	233739	234998	1.00538	0.00538472	0.907586	0.999038	233755	235375	1.00693	0.00693146	0.883799	0.999056
Xanthosine	Nucleotide	21783.7	21882.5	1.00454	0.00453819	0.930334	0.998545	21785.1	21875.8	1.00416	0.0041629	0.92743	0.999038	21794.6	21832.8	1.00175	0.00175178	0.970206	0.999056
Thymine	Nucleotide	18652.4	18733.6	1.00436	0.00435503	0.934455	0.998545	18656.6	18711.1	1.00292	0.00292007	0.950024	0.999038	18656.9	18730.5	1.00394	0.00394367	0.933928	0.999056
2-Hydroxypyridine	Others	7836.56	7802.78	0.99569	0.00431039	0.934488	0.998545	7836.84	7800.64	0.99538	0.0046199	0.91984	0.999038	7834.84	7802.49	0.995871	0.00412896	0.92862	0.999056
Histidine	Amino acid	292875	291680	0.995921	0.00407904	0.938323	0.998545	292817	292006	0.997231	0.00276897	0.9526	0.999038	292548	294006	1.00498	0.00498468	0.916042	0.999056
Vanillylmandelic acid	Others	282597	281462	0.995985	0.00401538	0.93839	0.998545	282790	280335	0.991319	0.00868141	0.848026	0.999038	282853	278711	0.985355	0.0146446	0.750186	0.999056
Octenoyl-carnitine (C8:1)	Lipid	3.41291e+06	3.42608e+06	1.00386	0.00385926	0.93977	0.998545	3.4148e+06	3.41568e+06	1.00026	0.000256074	0.995423	0.999038	3.41645e+06	3.40213e+06	0.995807	0.00419261	0.927778	0.999056
Kynurenic acid	Amino acid	161246	160634	0.996206	0.00379449	0.942315	0.998545	161268	160499	0.995236	0.0047638	0.918033	0.999038	161235	160459	0.995189	0.00481097	0.918868	0.999056
Hexadecenoic acid	Lipid	15988.4	16047.8	1.00372	0.00371964	0.945714	0.998545	15961.3	16185.7	1.01406	0.0140583	0.77119	0.999038	15972.9	16184.1	1.01322	0.0132203	0.787144	0.999056
Adenosine	Nucleotide	399601	401057	1.00364	0.00364288	0.943741	0.998545	399530	401485	1.00489	0.004894	0.914342	0.999038	399822	399772	0.999874	0.000125933	0.997839	0.999056
Glucuronic acid	Carbohydrate	510907	512690	1.00349	0.00348952	0.945873	0.998545	510870	512918	1.00401	0.0040074	0.929241	0.999038	511181	511135	0.999909	9.05539e-05	0.998437	0.999056
Nicotine	Xenobiotics	6869.33	6845.45	0.996524	0.00347627	0.947604	0.998545	6863.68	6880.21	1.00241	0.00240817	0.95919	0.999038	6860.86	6913.36	1.00765	0.00765234	0.872801	0.999056
Quinolinic acid	Others	260874	260000	0.996649	0.00335064	0.947847	0.998545	260844	260164	0.997392	0.0026077	0.95389	0.999038	260894	259438	0.994421	0.00557941	0.90456	0.999056
4-Hydroxypyridine	Others	7391.06	7368.12	0.996896	0.00310373	0.953098	0.998545	7394.98	7344.22	0.993136	0.00686431	0.881961	0.999038	7393.88	7331.88	0.991615	0.00838503	0.856867	0.999056
Betaine	Amino acid	1.10261e+07	1.10582e+07	1.00292	0.00291529	0.955285	0.998545	1.10257e+07	1.10604e+07	1.00315	0.00315152	0.945259	0.999038	1.10288e+07	1.10502e+07	1.00194	0.00194102	0.966932	0.999056
Leucine	Amino acid	25332.4	25394.6	1.00245	0.00245456	0.962643	0.998545	25335.1	25380.1	1.00178	0.0017753	0.969337	0.999038	25343.2	25330.1	0.999482	0.000518093	0.991189	0.999056
N1-Methylguanosine	Nucleotide	63662.8	63507	0.997552	0.0024476	0.96246	0.998545	63644.3	63616.4	0.999561	0.000438641	0.992391	0.999038	63623.1	63795.2	1.0027	0.00270421	0.954147	0.999056
5-Hydroxyindole-3-acetic acid	Amino acid	21021.6	20970.7	0.997576	0.00242355	0.96388	0.998545	20995.7	21113.2	1.00559	0.00559393	0.906073	0.999038	20989.7	21206.1	1.01031	0.0103117	0.830472	0.999056
N-Acetyl-threonine	Amino acid	164736	165101	1.00221	0.00221135	0.966329	0.998545	164833	164560	0.998343	0.00165672	0.971189	0.999038	164883	164029	0.99482	0.00518044	0.911058	0.999056
N-Acetyl-tryptophan	Amino acid	40017	39936.3	0.997983	0.00201681	0.969697	0.998545	40026.8	39877.3	0.996265	0.00373519	0.936226	0.999038	39983.8	40183.9	1.005	0.00500426	0.916446	0.999056
Cyclic AMP	Nucleotide	10273.2	10253.5	0.998078	0.00192168	0.970982	0.998545	10268.9	10277.9	1.00087	0.000874681	0.985077	0.999038	10262.5	10335.6	1.00712	0.00712256	0.881295	0.999056
Succinic acid	Energy	421153	421955	1.0019	0.00190245	0.971075	0.998545	421439	420374	0.997471	0.00252908	0.956187	0.999038	421568	418855	0.993565	0.00643542	0.890829	0.999056
4-Pyridoxic acid	Cofactors and vitamins	2.23785e+06	2.2341e+06	0.998321	0.00167906	0.974928	0.998545	2.23772e+06	2.23484e+06	0.998712	0.00128781	0.978168	0.999038	2.23686e+06	2.24101e+06	1.00185	0.00185416	0.969184	0.999056
N2,N2-Dimethylguanosine	Nucleotide	24971.8	25011.7	1.0016	0.00159545	0.975455	0.998545	24970.3	25021	1.00203	0.00203099	0.964555	0.999038	24975.5	24997.8	1.00089	0.000891671	0.984818	0.999056
Butyrobetaine	Amino acid	153601	153388	0.998612	0.00138764	0.978464	0.998545	153617	153298	0.997924	0.0020761	0.96309	0.999038	153802	151588	0.985608	0.0143915	0.756621	0.999056
N-Acetyl-valine	Amino acid	31629	31672.2	1.00137	0.00136604	0.979156	0.998545	31626.4	31687.8	1.00194	0.00194189	0.966401	0.999038	31638.9	31605.6	0.998948	0.00105214	0.982212	0.999056
Propionyl-carnitine (C3:0)	Lipid	203356	203586	1.00113	0.00113445	0.982676	0.998545	203366	203533	1.00082	0.000817553	0.985663	0.999038	203641	201459	0.989285	0.0107146	0.819365	0.999056
Indole-3-lactic acid	Amino acid	7824.33	7817.47	0.999124	0.000876418	0.987086	0.998545	7815.76	7863.84	1.00615	0.00615153	0.897869	0.999038	7808.77	7934.99	1.01616	0.0161638	0.74068	0.999056
Serine	Amino acid	119325	119236	0.999253	0.000747482	0.988726	0.998545	119330	119203	0.998937	0.00106281	0.981823	0.999038	119298	119429	1.0011	0.0011014	0.981491	0.999056
Nicotinic acid	Cofactors and vitamins	3605.3	3607.53	1.00062	0.000619216	0.990638	0.998545	3616.1	3542.21	0.979566	0.0204338	0.653826	0.999038	3617.72	3488.04	0.964154	0.0358464	0.435096	0.999056
2-Aminoadipic acid	Amino acid	115585	115532	0.999539	0.000461479	0.992986	0.998545	115549	115736	1.00163	0.00162501	0.972028	0.999038	115535	115918	1.00331	0.00330711	0.944589	0.999056
Urea	Others	278329	278440	1.0004	0.000398889	0.993917	0.998545	278348	278333	0.999944	5.55827e-05	0.999038	0.999038	278390	277969	0.998489	0.0015113	0.974475	0.999056
Glutamic acid	Amino acid	13254.5	13258.1	1.00027	0.000272583	0.995878	0.998545	13250.5	13280.4	1.00226	0.00225781	0.961388	0.999038	13242.7	13355.2	1.0085	0.0085014	0.856663	0.999056
Glutaryl-carnitine (C5:0-COOH)	Lipid	835934	836156	1.00027	0.000265085	0.995924	0.998545	835798	836934	1.00136	0.00135905	0.976238	0.999038	836057	835210	0.998986	0.00101373	0.982735	0.999056
N1-Methyladenosine	Nucleotide	3.95554e+06	3.95591e+06	1.00009	9.41685e-05	0.998545	0.998545	3.95615e+06	3.95239e+06	0.999049	0.000951356	0.983265	0.999038	3.95729e+06	3.94102e+06	0.995888	0.00411175	0.929376	0.999056
The results are adjusted for parents’ education at 3 months.

## Sheet: Table B.6 prior AP 4y marker
Table B.6. Associations between air pollution during prior year of biosampling and 260 annotated metabolites at 4 years of age.
Metabolite	Superpathway	Predicted median at median level of Nox	Predicted median with 1 IQR increase of Nox from median	Fold change	Absolute % change	Pvalue	Qvalue	Predicted median at median level of PM10	Predicted median with 1 IQR increase of PM10 from median	Fold change	Absolute % change	Pvalue	Qvalue	Predicted median at median level of PM2.5	Predicted median with 1 IQR increase of PM2.5 from median	Fold change	Absolute % change	Pvalue	Qvalue
Tryptophan betaine	Amino acid	15068.3	22104	1.46692	0.466918	5.13836e-06	0.000445324	15517.1	19367.3	1.24813	0.248129	0.000370024	0.0174457	15688.3	18948.4	1.20781	0.207806	0.0015571	0.0578351
1,3,7-Trimethyluric acid	Nucleotide	61599.6	83646	1.3579	0.357898	3.46597e-05	0.00225288	62759.7	76397.8	1.21731	0.217307	0.000402593	0.0174457	63256.3	75813.3	1.19851	0.198509	0.000782035	0.0406658
Umbelliferone	Others	11825.8	16023.5	1.35496	0.354965	1.64525e-06	0.000213882	11858.7	15319	1.29179	0.291792	9.94367e-08	1.29268e-05	11852.8	15927.4	1.34376	0.343763	1.99464e-09	2.59304e-07
6-Amino-5-formamido-1,3-dimethyluracil	Nucleotide	1.44595e+06	1.94061e+06	1.3421	0.342104	0.000164724	0.00713802	1.46528e+06	1.81301e+06	1.23731	0.237308	0.00035918	0.0174457	1.47538e+06	1.80656e+06	1.22447	0.224469	0.000426621	0.0277303
Dimethylxanthine	Nucleotide	76183.3	100683	1.32158	0.321583	0.000163613	0.00713802	76978.9	95196.6	1.23666	0.236658	0.000176289	0.0152784	77575.4	94638.1	1.21995	0.21995	0.00031183	0.0270253
Cyclamic acid	Xenobiotics	6120.68	4182.64	0.683362	0.316638	4.94588e-08	1.28593e-05	6012.75	4453.58	0.74069	0.25931	3.40263e-09	8.84684e-07	5886.86	3998.67	0.679254	0.320746	1.45925e-14	3.79406e-12
5-Acetylamino-6-amino-3-methyluracil	Nucleotide	207023	270236	1.30534	0.30534	0.000260032	0.00965832	210798	246984	1.17166	0.171664	0.00340064	0.104901	212550	241940	1.13827	0.138269	0.0124714	0.232732
(1,7-)Dimethyluric acid	Nucleotide	982506	1.2561e+06	1.27847	0.278468	0.0010252	0.0333191	995288	1.17224e+06	1.17779	0.177794	0.0036312	0.104901	1.00253e+06	1.15426e+06	1.15135	0.15135	0.00911535	0.228348
1-Methylxanthine	Nucleotide	1.28329e+06	1.63308e+06	1.27258	0.272577	0.00144814	0.0418352	1.29852e+06	1.53544e+06	1.18246	0.182457	0.00348389	0.104901	1.30733e+06	1.51966e+06	1.16242	0.162417	0.00689974	0.199326
1,3-Dimethyluric acid	Nucleotide	64023	81008.8	1.26531	0.265308	0.00171339	0.044548	64976.8	74950.7	1.1535	0.153499	0.0105787	0.250041	65429.3	73707.4	1.12652	0.12652	0.0267725	0.456923
Methyluric acid	Nucleotide	1.05926e+06	1.30977e+06	1.2365	0.236501	0.00498728	0.117881	1.07138e+06	1.23347e+06	1.15129	0.151291	0.0136427	0.272854	1.0791e+06	1.20932e+06	1.12068	0.120675	0.0390607	0.597398
Anserine	Amino acid	133709	159334	1.19165	0.191646	0.014177	0.283541	134786	152892	1.13433	0.134329	0.0227542	0.422579	134884	155903	1.15583	0.155828	0.0110669	0.232732
Azelaic acid	Lipid	76616.1	91041.3	1.18828	0.188279	0.0221953	0.412198	77247.5	87161.8	1.12835	0.128346	0.0337872	0.585644	77475.6	87634.6	1.13113	0.131125	0.0281183	0.456923
cis-Urocanic acid	Amino acid	146507	122333	0.834997	0.165003	0.0123081	0.266675	145478	125697	0.864027	0.135973	0.0055527	0.14437	144806	122512	0.84604	0.15396	0.00119109	0.051614
4-Hydroxycoumarin	Others	2183.67	2536.89	1.16175	0.161754	0.029918	0.516765	2190.41	2487.64	1.1357	0.135698	0.0130332	0.272854	2190.69	2546.53	1.16243	0.162432	0.0041752	0.135694
2-O-Methylinosine	Nucleotide	12893.2	14932.3	1.15815	0.15815	0.0475409	0.659066	13033.2	13994	1.07372	0.0737222	0.203334	0.998791	13087.3	13693.1	1.04629	0.046291	0.415109	0.999632
Suberic acid	Lipid	38164.7	44165.7	1.15724	0.15724	0.0489281	0.659066	38474.1	42268.5	1.09862	0.0986237	0.0897039	0.998791	38625.4	41898.2	1.08473	0.0847317	0.132245	0.999632
Cysteine-S-sulfate	Amino acid	60653.9	69668.2	1.14862	0.148619	0.0633084	0.685841	61144	66592.6	1.08911	0.0891114	0.118792	0.998791	61175.4	67547	1.10415	0.104153	0.0573997	0.78547
Caffeine	Nucleotide	4735.01	5426.23	1.14598	0.14598	0.0567759	0.664939	4770.79	5201.07	1.09019	0.0901904	0.107263	0.998791	4785.99	5183.48	1.08305	0.0830533	0.128639	0.999632
Methyl-histidine	Amino acid	541408	619267	1.14381	0.143808	0.0506974	0.659066	545386	595598	1.09207	0.0920682	0.0877162	0.998791	548130	585750	1.06863	0.0686331	0.200837	0.999632
Hexitol (Sorbitol, Mannitol, Galactitol)	Carbohydrate	278516	318458	1.14341	0.143409	0.0586704	0.664939	280678	305187	1.08732	0.0873225	0.107881	0.998791	281758	302147	1.07236	0.0723633	0.168525	0.999632
Stearic acid	Lipid	3.4904e+06	2.99276e+06	0.857425	0.142575	0.0318009	0.516765	3.46167e+06	3.24107e+06	0.936273	0.0637267	0.204379	0.998791	3.45129e+06	3.34516e+06	0.969251	0.0307486	0.542277	0.999632
2-Piperidone	Others	281868	242809	0.86143	0.13857	0.035454	0.542237	279976	255430	0.91233	0.0876698	0.0832206	0.998791	279205	258038	0.924186	0.0758138	0.135271	0.999632
Palmitic acid	Lipid	3.59234e+06	3.13907e+06	0.873825	0.126175	0.0588215	0.664939	3.5651e+06	3.37459e+06	0.946563	0.0534371	0.289114	0.998791	3.5553e+06	3.47263e+06	0.976745	0.0232551	0.646008	0.999632
Panthenol	Cofactors and vitamins	5586.46	6266.37	1.12171	0.121707	0.121163	0.998899	5629.55	5988.81	1.06382	0.0638161	0.246465	0.998791	5643.45	5951.87	1.05465	0.0546507	0.299131	0.999632
Methylimidazoleacetic acid	Others	6716.47	7523.02	1.12008	0.120085	0.0898408	0.934344	6747.94	7337.52	1.08737	0.087372	0.0947852	0.998791	6777.38	7243.55	1.06878	0.0687834	0.188912	0.999632
Saccharin	Xenobiotics	998478	890468	0.891825	0.108175	0.107373	0.998899	992560	938850	0.945888	0.0541118	0.250011	0.998791	990795	937099	0.945805	0.0541953	0.220078	0.999632
N-Acetyl-tyrosine	Amino acid	747.148	826.487	1.10619	0.106189	0.158235	0.998899	749.628	811.907	1.08308	0.08308	0.128233	0.998791	750.244	821.132	1.09449	0.094486	0.0775122	0.916053
3-Hydroxyanthranilic acid	Amino acid	15457.6	17070.8	1.10436	0.104359	0.143806	0.998899	15521.2	16684.8	1.07496	0.0749648	0.150929	0.998791	15544.3	16797.7	1.08063	0.0806326	0.123578	0.999632
Succinylacetone	Amino acid	9910.69	10906.9	1.10052	0.100517	0.15517	0.998899	9899.98	10947.3	1.10579	0.105787	0.0406193	0.660063	9946.27	10867.1	1.09258	0.0925816	0.0715025	0.885269
Trimethylamine N-Oxide	Others	1.10888e+07	9.99945e+06	0.901761	0.0982394	0.137793	0.998899	1.1046e+07	1.01531e+07	0.919168	0.0808323	0.0966143	0.998791	1.10238e+07	9.97039e+06	0.904444	0.0955559	0.0471262	0.680712
Quinic acid	Others	719181	648617	0.901883	0.0981166	0.16247	0.998899	717011	649248	0.905492	0.0945076	0.0663478	0.998791	715345	624932	0.873609	0.126391	0.0125317	0.232732
N-Propionylglycine	Amino acid	6790.06	7448.4	1.09696	0.096957	0.180607	0.998899	6807.07	7348.87	1.07959	0.0795938	0.130643	0.998791	6830.41	7287.43	1.06691	0.0669093	0.1979	0.999632
N-Methyl-proline	Amino acid	202036	221244	1.09507	0.0950726	0.196956	0.998899	202886	216173	1.06549	0.0654945	0.213542	0.998791	203723	212828	1.04469	0.0446898	0.389635	0.999632
Oleic acid	Lipid	139267	127154	0.913024	0.0869765	0.199736	0.998899	138527	133062	0.960547	0.0394526	0.433933	0.998791	138305	134495	0.972456	0.027544	0.584361	0.999632
Acetaminophen	Xenobiotics	9560.6	10374.8	1.08517	0.0851653	0.288857	0.998899	9568.51	10332.2	1.07981	0.0798101	0.112545	0.998791	9579.94	10384	1.08393	0.0839293	0.0618367	0.803877
Allantoin	Others	82994.7	90025.6	1.08472	0.0847152	0.25401	0.998899	83271.7	88394.5	1.06152	0.0615188	0.257724	0.998791	83382.8	88723.2	1.06405	0.0640474	0.229818	0.999632
2-Oxoadipic acid	Energy	14976.8	13726.9	0.916545	0.0834554	0.20893	0.998899	14898.6	14344.6	0.962816	0.0371839	0.460288	0.998791	14880.4	14390.4	0.967074	0.0329265	0.513877	0.999632
Alanine	Amino acid	26064.1	28220.5	1.08274	0.0827376	0.258262	0.998899	26149.5	27716.2	1.05991	0.0599141	0.256875	0.998791	26197.2	27686.7	1.05686	0.0568559	0.270426	0.999632
Acetaminophen-glucuronide	Xenobiotics	42453.5	39021	0.919147	0.0808525	0.245803	0.998899	42305.4	39699	0.938391	0.0616089	0.207339	0.998791	42222.5	39779.8	0.942148	0.0578525	0.210678	0.999632
Cotinine	Xenobiotics	9681.77	10453.3	1.07969	0.0796856	0.276871	0.998899	9726.83	10167.2	1.04528	0.0452774	0.391679	0.998791	9743.68	10129.9	1.03964	0.0396375	0.450723	0.999632
3-Methyladipic acid	Others	54785.8	59038.4	1.07762	0.0776227	0.29586	0.998899	54998.3	57748.4	1.05	0.0500039	0.354238	0.998791	55098.8	57544.1	1.04438	0.0443795	0.40335	0.999632
Tartaric acid	Others	72576.8	78175.1	1.07714	0.0771354	0.237872	0.998899	73146.8	74109.3	1.01316	0.0131576	0.771845	0.998791	73350.2	70802.2	0.965263	0.0347372	0.44008	0.999632
3-Hydroxyisobutyric acid	Others	9731.44	9002.87	0.925132	0.0748681	0.254771	0.998899	9698.62	9180.01	0.946528	0.0534722	0.269577	0.998791	9687.49	9097.86	0.939135	0.0608649	0.207422	0.999632
Octanoyl-carnitine (C8:0)	Lipid	79045.3	73147.7	0.925389	0.074611	0.276683	0.998899	78772.9	74682.7	0.948076	0.051924	0.301804	0.998791	78641.1	74959.2	0.953181	0.046819	0.342909	0.999632
Dimethyl Sulfoxide DMSO	Others	3181.06	3416.07	1.07388	0.0738798	0.300511	0.998899	3193.51	3339.18	1.04561	0.0456145	0.376916	0.998791	3201.25	3304.83	1.03236	0.0323552	0.531923	0.999632
1,5-Anhydroglucitol	Carbohydrate	14465	15480.7	1.07022	0.0702201	0.308216	0.998899	14502.7	15261.5	1.05232	0.0523153	0.292295	0.998791	14545.4	15062.8	1.03557	0.0355689	0.467856	0.999632
Furosine	Amino acid	4840.04	5178.25	1.06988	0.0698772	0.274177	0.998899	4844.64	5153.85	1.06383	0.0638257	0.168409	0.998791	4861.47	5090.18	1.04705	0.0470454	0.312637	0.999632
Erucamide	Lipid	485934	452236	0.930653	0.0693469	0.288593	0.998899	482632	486004	1.00699	0.00698786	0.887096	0.998791	481653	500862	1.03988	0.0398832	0.420974	0.999632
AICA-riboside	Nucleotide	21016.1	22464.3	1.06891	0.0689079	0.346402	0.998899	21036.6	22415.5	1.06555	0.0655507	0.227831	0.998791	21063.9	22533.5	1.06977	0.0697669	0.193752	0.999632
Isoeugenol	Others	1469.78	1570.78	1.06872	0.0687192	0.370492	0.998899	1473.51	1549.13	1.05132	0.0513201	0.357588	0.998791	1477.07	1533.78	1.03839	0.0383904	0.478868	0.999632
(Iso)Valeryl-carnitine (C5:0)	Lipid	650683	695154	1.06834	0.0683446	0.346828	0.998899	651821	689295	1.05749	0.0574911	0.277528	0.998791	652877	689628	1.05629	0.0562902	0.286908	0.999632
3-Cresotinic acid	Others	18620.7	19886.6	1.06798	0.0679835	0.360323	0.998899	18660	19677.7	1.05454	0.0545401	0.318695	0.998791	18688.8	19681.6	1.05312	0.0531195	0.324337	0.999632
Pyridoxine	Cofactors and vitamins	12768.3	13628.2	1.06734	0.0673398	0.342981	0.998899	12802.9	13426	1.04867	0.0486684	0.346575	0.998791	12832.2	13314.4	1.03758	0.0375806	0.461361	0.999632
Methyl-2-oxovaleric acid	Energy	12469.2	11649.2	0.934236	0.0657645	0.323985	0.998899	12400.9	12227.1	0.985977	0.0140225	0.782679	0.998791	12384.9	12385.2	1.00002	2.36671e-05	0.999632	0.999632
Pipecolic acid	Amino acid	22269	23709.5	1.06469	0.0646878	0.354759	0.998899	22324.8	23383.9	1.04744	0.0474415	0.34788	0.998791	22371.8	23224.1	1.0381	0.0381005	0.445421	0.999632
Ureidosuccinic acid	Others	16318.5	17365.4	1.06416	0.0641567	0.353776	0.998899	16370	17051.7	1.04164	0.0416376	0.419085	0.998791	16400.6	16941.3	1.03297	0.0329725	0.516402	0.999632
1,6-Anhydroglucose	Carbohydrate	17633	18740.6	1.06281	0.0628148	0.360421	0.998899	17655.6	18634.1	1.05542	0.0554214	0.263384	0.998791	17694.3	18547.4	1.04821	0.0482142	0.323515	0.999632
Isoleucine	Amino acid	256783	272536	1.06135	0.0613488	0.381719	0.998899	256773	273249	1.06417	0.0641681	0.210531	0.998791	257083	274397	1.06735	0.0673495	0.172955	0.999632
Citraconic acid	Others	61439.8	57687.4	0.938926	0.0610745	0.354049	0.998899	61299.8	58252.5	0.950289	0.0497107	0.309811	0.998791	61229.3	57728.9	0.942832	0.057168	0.23957	0.999632
Guanine	Nucleotide	24388.8	25875.7	1.06096	0.0609632	0.399085	0.998899	24400.3	25890.7	1.06108	0.0610827	0.242183	0.998791	24445.4	25864.7	1.05806	0.0580632	0.253999	0.999632
5-Methylcytosine	Nucleotide	11349.2	12031.3	1.0601	0.0600986	0.402644	0.998899	11394.5	11728.7	1.02933	0.0293287	0.571215	0.998791	11406.5	11700.3	1.02575	0.0257546	0.613234	0.999632
Adipic Acid	Others	107461	113853	1.05948	0.0594849	0.421804	0.998899	107940	110094	1.01996	0.0199605	0.700114	0.998791	108131	107635	0.995422	0.00457845	0.925773	0.999632
Acesulfame	Xenobiotics	1.21231e+06	1.14022e+06	0.940531	0.059469	0.238785	0.998899	1.20919e+06	1.14777e+06	0.949202	0.0507981	0.146286	0.998791	1.20573e+06	1.1033e+06	0.915043	0.0849567	0.00966086	0.228348
Ethyl-sulfate	Xenobiotics	10529.7	11139.1	1.05788	0.0578784	0.380201	0.998899	10561.7	10947.2	1.03649	0.0364916	0.439532	0.998791	10590.7	10780	1.01788	0.0178801	0.699289	0.999632
Ferulic acid 4-sulfate	Others	294585	311626	1.05785	0.0578474	0.415062	0.998899	295205	308114	1.04373	0.0437296	0.398356	0.998791	295703	306919	1.03793	0.0379307	0.460768	0.999632
Adenine	Nucleotide	129687	137087	1.05707	0.0570651	0.427057	0.998899	129960	135543	1.04296	0.0429586	0.409584	0.998791	130198	134672	1.03436	0.0343581	0.501461	0.999632
3-Hydroxypyridine	Others	10121.5	10692.4	1.05641	0.0564103	0.444665	0.998899	10157	10448	1.02865	0.0286455	0.597117	0.998791	10158.8	10531.9	1.03673	0.0367308	0.49302	0.999632
trans-Urocanic acid	Amino acid	129139	136423	1.0564	0.056401	0.437507	0.998899	129252	136118	1.05312	0.0531217	0.320026	0.998791	129370	136851	1.05782	0.0578245	0.263517	0.999632
5-Sulfosalicylic acid	Others	3.00181e+06	3.16696e+06	1.05502	0.0550162	0.451	0.998899	3.01395e+06	3.08152e+06	1.02242	0.0224192	0.671043	0.998791	3.01735e+06	3.06249e+06	1.01496	0.0149585	0.773965	0.999632
O-Acetyl-serine	Amino acid	20394.5	19299.5	0.94631	0.0536896	0.451981	0.998899	20353.4	19483.5	0.957263	0.0427371	0.431928	0.998791	20311.8	19766.4	0.973147	0.0268526	0.621414	0.999632
N,N,N-Trimethyl-lysine	Amino acid	1.13057e+06	1.07e+06	0.946423	0.0535771	0.426014	0.998899	1.12823e+06	1.08022e+06	0.957444	0.0425565	0.389592	0.998791	1.12713e+06	1.07384e+06	0.95272	0.0472802	0.335511	0.999632
Linoleic acid	Lipid	19535.6	18501.2	0.94705	0.0529499	0.439819	0.998899	19449.2	19247.2	0.989614	0.0103858	0.839224	0.998791	19435.2	19377.7	0.997043	0.00295745	0.954082	0.999632
N-Acetylneuraminic acid	Others	97752.9	102803	1.05166	0.0516587	0.476036	0.998899	97895.3	102106	1.04301	0.043013	0.419091	0.998791	98035.1	101903	1.03945	0.0394526	0.450735	0.999632
N-Acetyl-glycine	Amino acid	11531.7	10941	0.948781	0.0512185	0.431222	0.998899	11495.7	11220.4	0.976055	0.0239447	0.614494	0.998791	11485.2	11270.2	0.981279	0.0187211	0.686904	0.999632
Cytosine	Nucleotide	103495	108788	1.05114	0.0511426	0.481201	0.998899	103595	108448	1.04685	0.0468491	0.394272	0.998791	103523	110402	1.06645	0.0664517	0.23017	0.999632
Hypoxanthine	Nucleotide	498639	473539	0.949663	0.0503373	0.461546	0.998899	496699	489971	0.986455	0.0135452	0.789403	0.998791	496137	495876	0.999474	0.000526216	0.991511	0.999632
Salicyluric acid	Others	333163	316655	0.95045	0.0495502	0.465207	0.998899	332321	322791	0.971322	0.0286777	0.569963	0.998791	331976	324509	0.977506	0.0224939	0.652131	0.999632
4-Guanidinobutanoic acid	Amino acid	2.42726e+06	2.54736e+06	1.04948	0.0494803	0.4965	0.998899	2.43561e+06	2.48982e+06	1.02226	0.022258	0.672532	0.998791	2.4373e+06	2.48837e+06	1.02095	0.0209519	0.688191	0.999632
Homocitrulline	Amino acid	50209.2	47783.3	0.951684	0.048316	0.483348	0.998899	50091.4	48505.4	0.968338	0.0316622	0.537507	0.998791	50017.3	48974.8	0.979157	0.0208433	0.686676	0.999632
N-Tigloylglycine	Amino acid	93206.9	88742.4	0.9521	0.0478996	0.479902	0.998899	92950.1	90595.7	0.97467	0.0253295	0.619195	0.998791	92841.4	91321.2	0.983626	0.0163742	0.748933	0.999632
Maleic acid	Lipid	49038.2	46714.8	0.95262	0.0473795	0.486256	0.998899	48907.1	47663.4	0.974571	0.0254286	0.614023	0.998791	48881.5	47444.8	0.970607	0.0293927	0.552358	0.999632
Ritalinic acid	Amino acid	978.722	1025	1.04729	0.0472865	0.535775	0.998899	981.008	1010.84	1.03041	0.0304062	0.587358	0.998791	982.581	1002.38	1.02015	0.0201548	0.712449	0.999632
Xylitol	Carbohydrate	387902	369580	0.952765	0.0472347	0.489595	0.998899	387210	372665	0.962436	0.0375638	0.453212	0.998791	386882	370656	0.95806	0.0419402	0.400216	0.999632
Lysine	Amino acid	172241	164152	0.953037	0.0469626	0.489926	0.998899	172114	163302	0.948801	0.0511987	0.296126	0.998791	171932	161558	0.939664	0.0603363	0.209818	0.999632
N-3-Phenylpropionyl-glycine	Amino acid	10086.4	10556.6	1.04663	0.0466252	0.508978	0.998899	10112.1	10392.3	1.02772	0.0277158	0.5893	0.998791	10123.5	10353.6	1.02273	0.0227347	0.654615	0.999632
Glutamic acid	Amino acid	13193	13807.1	1.04655	0.04655	0.507113	0.998899	13209.5	13727.2	1.03919	0.0391943	0.442102	0.998791	13230	13667.1	1.03303	0.0330346	0.507809	0.999632
Sucrose (Disaccharide)	Carbohydrate	148329	155075	1.04548	0.0454793	0.534266	0.998899	148724	152283	1.02393	0.0239321	0.651518	0.998791	149011	149836	1.00554	0.00553608	0.912299	0.999632
2-Hydroxypyridine	Others	7915.5	7560.89	0.9552	0.0448003	0.517508	0.998899	7904.73	7591.81	0.960414	0.0395859	0.44512	0.998791	7893.89	7628.7	0.966405	0.0335949	0.52112	0.999632
Piperlonguminine	Xenobiotics	4352.98	4544	1.04388	0.0438825	0.545748	0.998899	4363.69	4474.73	1.02545	0.0254474	0.635286	0.998791	4367.39	4468.67	1.02319	0.0231889	0.668961	0.999632
N-Acetyl-histamine	Amino acid	118883	113696	0.956371	0.0436287	0.52462	0.998899	118641	115156	0.970625	0.0293755	0.562244	0.998791	118541	115176	0.971612	0.0283878	0.569053	0.999632
3-Hydroxycotinine	Xenobiotics	23638.4	24666.3	1.04349	0.0434865	0.545052	0.998899	23695.6	24298.2	1.02543	0.0254328	0.627225	0.998791	23724.9	24155.4	1.01815	0.0181477	0.725476	0.999632
N2-Acetyl-lysine	Amino acid	67810.5	64868.7	0.956617	0.0433826	0.525998	0.998899	67725.3	65012.2	0.959939	0.0400607	0.419337	0.998791	67679.8	64118.8	0.947384	0.052616	0.282008	0.999632
4-Aminosalicylic acid	Amino acid	45438.5	43477.7	0.956847	0.0431529	0.520295	0.998899	45345.4	44035.1	0.971103	0.0288967	0.560329	0.998791	45310	44019.4	0.971516	0.0284841	0.571437	0.999632
Pyroglutamic acid	Amino acid	50346.4	52484.8	1.04247	0.0424746	0.553765	0.998899	50395.7	52288.6	1.03756	0.037561	0.473901	0.998791	50431.4	52477.8	1.04058	0.0405776	0.427917	0.999632
N-Acetyl-aspartyl-glutamic acid	Amino acid	310444	297267	0.957554	0.0424458	0.525457	0.998899	309941	299823	0.967355	0.0326448	0.523643	0.998791	309798	296590	0.957366	0.0426337	0.401766	0.999632
Acetyl-carnitine (C2)	Energy	4.6144e+06	4.42268e+06	0.958452	0.0415481	0.547448	0.998899	4.60461e+06	4.48003e+06	0.972943	0.0270566	0.595179	0.998791	4.60239e+06	4.46227e+06	0.969555	0.0304446	0.553469	0.999632
3-Hydroxyglutaric acid	Others	45942.1	47844.1	1.0414	0.0413984	0.536985	0.998899	45985.2	47649.2	1.03619	0.0361858	0.459155	0.998791	46094.6	47069.4	1.02115	0.0211473	0.66656	0.999632
Tricarballylic acid	Others	314925	326919	1.03808	0.0380833	0.626646	0.998899	316210	317038	1.00262	0.00262113	0.963597	0.998791	316387	314899	0.995295	0.00470481	0.933567	0.999632
Histidine	Amino acid	292803	281674	0.96199	0.0380096	0.582708	0.998899	292272	284986	0.975072	0.0249284	0.617399	0.998791	292040	285379	0.977192	0.0228079	0.634621	0.999632
Dehydroepiandrosterone-sulfate	Lipid	1059.52	1098.95	1.03721	0.0372124	0.600745	0.998899	1062.4	1078.95	1.01558	0.0155761	0.755757	0.998791	1063.31	1073.51	1.00959	0.00958744	0.84168	0.999632
Gentisic acid	Others	181181	187839	1.03675	0.0367509	0.611879	0.998899	181502	185840	1.0239	0.0239033	0.652457	0.998791	181806	183536	1.00951	0.00951272	0.856366	0.999632
3-Methyl-2-oxobutanoic acid	Others	1646.74	1586.49	0.963415	0.0365849	0.584536	0.998899	1640.81	1635.14	0.996545	0.00345524	0.945232	0.998791	1638.79	1658.82	1.01222	0.0122248	0.809791	0.999632
5-S-Methylthioadenosine	Nucleotide	145294	150603	1.03654	0.0365362	0.59924	0.998899	145298	151085	1.03983	0.0398323	0.438671	0.998791	145380	151942	1.04513	0.0451343	0.378082	0.999632
NeNe-Dimethyl-lysine	Amino acid	1.17142e+06	1.12891e+06	0.963711	0.0362893	0.59759	0.998899	1.16935e+06	1.14162e+06	0.976293	0.0237074	0.637654	0.998791	1.16814e+06	1.14842e+06	0.98312	0.0168803	0.731307	0.999632
Uridine	Nucleotide	16261.3	15683	0.964436	0.0355639	0.601959	0.998899	16231.2	15884.7	0.978653	0.0213473	0.670567	0.998791	16217.3	15954.2	0.983775	0.0162246	0.743314	0.999632
3-Phenyllactic acid	Others	9646.99	9989.01	1.03545	0.0354536	0.631322	0.998899	9682.48	9744.53	1.00641	0.00640908	0.902885	0.998791	9697.1	9594.81	0.989452	0.0105481	0.83661	0.999632
Methionine sulfone	Amino acid	16299.4	15725.8	0.964807	0.0351932	0.601953	0.998899	16255.3	16073.8	0.988837	0.0111632	0.822937	0.998791	16242.7	16184	0.996388	0.00361169	0.942032	0.999632
Methionine	Amino acid	15003.1	15528.9	1.03504	0.0350406	0.616286	0.998899	14993.7	15654.2	1.04405	0.0440529	0.399595	0.998791	14999	15791.3	1.05282	0.0528228	0.315265	0.999632
Pipecolic acid betaine	Amino acid	115108	119139	1.03501	0.0350125	0.614805	0.998899	115047	119760	1.04097	0.0409657	0.421994	0.998791	115127	120215	1.0442	0.0441968	0.387282	0.999632
N-Acetyl-carnosine	Amino acid	564173	583584	1.03441	0.0344063	0.626356	0.998899	564625	581881	1.03056	0.0305634	0.553259	0.998791	564905	584179	1.03412	0.0341186	0.497557	0.999632
Nicotinuric acid	Others	15505.7	14980.1	0.966102	0.033898	0.617896	0.998899	15484.6	15087.4	0.974344	0.0256561	0.609069	0.998791	15475.3	15052.7	0.972695	0.0273055	0.584908	0.999632
N6-Acetyl-lysine	Amino acid	365363	377530	1.0333	0.0333032	0.641993	0.998899	365790	375277	1.02594	0.0259363	0.619911	0.998791	366102	374810	1.02379	0.0237856	0.6422	0.999632
4-Aminovaleric acid betaine	Amino acid	2.66779e+06	2.75651e+06	1.03326	0.0332562	0.637191	0.998899	2.66786e+06	2.76373e+06	1.03593	0.0359348	0.487246	0.998791	2.67103e+06	2.75947e+06	1.03311	0.0331104	0.51894	0.999632
(Nor)valine betaine	Amino acid	124629	120538	0.967173	0.0328265	0.626813	0.998899	124476	121259	0.97416	0.0258401	0.605098	0.998791	124455	119948	0.963788	0.0362122	0.473896	0.999632
4-Hydroxyphenylpyruvic acid	Others	10512.9	10174.2	0.967785	0.0322151	0.627042	0.998899	10478.1	10457.1	0.997996	0.00200435	0.967992	0.998791	10474.8	10491.7	1.00161	0.00161153	0.974525	0.999632
Protocatechuic acid	Others	21601.9	22296.4	1.03215	0.0321467	0.637031	0.998899	21624.5	22183.8	1.02586	0.0258646	0.608413	0.998791	21619.9	22414.8	1.03677	0.0367657	0.487761	0.999632
Gallic acid	Others	26644.6	27498	1.03203	0.0320279	0.651671	0.998899	26663.6	27424.9	1.02855	0.0285518	0.577789	0.998791	26671.7	27561.5	1.03336	0.0333621	0.506082	0.999632
3-Amino(iso)butyric acid	Amino acid	8259.38	7999.31	0.968512	0.0314877	0.680327	0.998899	8255.81	7977.27	0.966262	0.0337382	0.547719	0.998791	8246.75	7996.84	0.969697	0.0303033	0.580929	0.999632
Guanidoacetic acid	Amino acid	1.50022e+07	1.54701e+07	1.03119	0.0311915	0.662172	0.998899	1.50199e+07	1.53725e+07	1.02348	0.0234788	0.648684	0.998791	1.50278e+07	1.53983e+07	1.02465	0.0246545	0.623784	0.999632
4-Hydroxyhippuric acid	Others	44794.8	43410.7	0.969101	0.0308986	0.663641	0.998899	44717.2	43916.4	0.98209	0.0179102	0.73385	0.998791	44687.1	44025.6	0.985197	0.0148034	0.774872	0.999632
N-Methyl-threonine	Amino acid	89357.4	92112	1.03083	0.0308265	0.662227	0.998899	89464.3	91518.3	1.02296	0.0229591	0.655679	0.998791	89539.8	91324.1	1.01993	0.0199279	0.694222	0.999632
Proline	Amino acid	127224	131130	1.0307	0.0306998	0.663511	0.998899	127279	131096	1.02999	0.0299891	0.561636	0.998791	127335	131674	1.03408	0.0340769	0.505582	0.999632
Vanillylmandelic acid	Others	283394	274915	0.970081	0.0299194	0.665266	0.998899	282755	279859	0.989756	0.0102445	0.840407	0.998791	282488	282501	1.00004	4.3947e-05	0.999299	0.999632
Decanoyl-carnitine (C10:0)	Lipid	50806.3	49288.9	0.970134	0.0298663	0.666324	0.998899	50735.1	49712	0.979835	0.0201648	0.689994	0.998791	50716.3	49530.4	0.976619	0.0233812	0.638343	0.999632
Asparagine	Amino acid	112274	115572	1.02938	0.0293785	0.682068	0.998899	112509	113915	1.01249	0.0124895	0.808441	0.998791	112592	113362	1.00683	0.0068347	0.890761	0.999632
Trigonelline	Others	1.20118e+07	1.23613e+07	1.0291	0.029101	0.680699	0.998899	1.20223e+07	1.23108e+07	1.024	0.0239955	0.64287	0.998791	1.20243e+07	1.2378e+07	1.02942	0.0294154	0.567624	0.999632
N2-Acetyl-asparagine	Amino acid	79280.7	81564	1.0288	0.0287997	0.681913	0.998899	79466.2	80180.3	1.00899	0.00898534	0.858419	0.998791	79563.9	79043.2	0.993455	0.00654463	0.89438	0.999632
Homovanillic acid	Others	59795.3	58108.9	0.971796	0.0282038	0.678853	0.998899	59681.4	58967	0.988031	0.0119694	0.811972	0.998791	59654	59076.3	0.990316	0.00968415	0.845201	0.999632
2-Aminophenol	Others	64372.3	66177.2	1.02804	0.0280384	0.691659	0.998899	64466.1	65586.1	1.01737	0.0173733	0.735152	0.998791	64517.2	65352.7	1.01295	0.01295	0.79607	0.999632
N6-Methyl-lysine	Amino acid	109227	106189	0.972181	0.027819	0.686435	0.998899	109107	106783	0.978698	0.0213019	0.669519	0.998791	108939	108210	0.993309	0.00669119	0.890339	0.999632
N2-Acetyl-glutamine	Amino acid	192643	197995	1.02778	0.0277822	0.695273	0.998899	193064	194809	1.00904	0.00903941	0.859665	0.998791	193290	192091	0.993793	0.00620693	0.901089	0.999632
Nudifloramide	Others	3.20076e+06	3.11268e+06	0.972483	0.0275166	0.68987	0.998899	3.19841e+06	3.11712e+06	0.974585	0.0254151	0.613555	0.998791	3.19677e+06	3.10301e+06	0.970669	0.0293308	0.551373	0.999632
Ectoine	Cofactors and vitamins	194110	188803	0.972661	0.0273393	0.686685	0.998899	194383	185213	0.952824	0.0471759	0.337532	0.998791	194292	182757	0.940629	0.059371	0.231856	0.999632
Hexadecenoic acid	Lipid	16262.5	16701.7	1.027	0.0270024	0.700777	0.998899	16230.1	16978.5	1.04611	0.0461129	0.368429	0.998791	16257.1	16928.4	1.04129	0.0412896	0.414332	0.999632
Pentadecanoic acid	Lipid	19676.5	19145.3	0.973002	0.0269979	0.698509	0.998899	19621.2	19627.5	1.00032	0.000321681	0.995016	0.998791	19613.8	19738.3	1.00635	0.00634933	0.901094	0.999632
Homogentisic acid	Others	6148	5983.48	0.97324	0.0267603	0.69785	0.998899	6141.91	6011.62	0.978786	0.0212144	0.683903	0.998791	6140.49	5979.8	0.973831	0.0261689	0.61989	0.999632
3-Methylglutaconic acid	Others	2908.19	2983.97	1.02606	0.0260595	0.698581	0.998899	2906.93	3002.18	1.03276	0.0327645	0.505483	0.998791	2909.17	3006.63	1.0335	0.0335012	0.493661	0.999632
N-Cinnamoylglycine	Amino acid	92996.4	95382.6	1.02566	0.0256587	0.71308	0.998899	93090.3	94856.1	1.01897	0.0189688	0.709735	0.998791	93049.8	95958.5	1.03126	0.0312593	0.544405	0.999632
N2-Acetyl-histidine	Amino acid	1.52025e+06	1.55865e+06	1.02526	0.0252586	0.721584	0.998899	1.52215e+06	1.54663e+06	1.01608	0.0160793	0.75358	0.998791	1.52318e+06	1.54235e+06	1.01259	0.0125855	0.799914	0.999632
3-Hydroxyisovaleryl-carnitine (C5:0-OH)	Lipid	502122	514473	1.0246	0.0245974	0.729662	0.998899	502394	513592	1.02229	0.0222902	0.669397	0.998791	502566	515238	1.02521	0.0252134	0.622975	0.999632
Ureidopropionic acid	Others	31422.7	32178.5	1.02405	0.024051	0.733011	0.998899	31445.8	32072.3	1.01992	0.0199247	0.699786	0.998791	31454.3	32184.7	1.02322	0.0232234	0.651801	0.999632
Propionyl-carnitine (C3:0)	Lipid	201359	206167	1.02388	0.0238773	0.737036	0.998899	201245	207454	1.03085	0.0308522	0.556491	0.998791	201423	207458	1.02996	0.0299628	0.568363	0.999632
1,3,5-Trihydroxybenzene	Others	6372.76	6222.81	0.976471	0.0235288	0.743858	0.998899	6367.77	6243.98	0.980559	0.019441	0.708935	0.998791	6370.74	6146.43	0.964791	0.0352086	0.47921	0.999632
Uracil	Nucleotide	71889.5	73576	1.02346	0.0234585	0.743198	0.998899	71939.2	73351.2	1.01963	0.019628	0.710943	0.998791	71964.6	73524	1.02167	0.0216686	0.680864	0.999632
Arginine	Amino acid	330715	323146	0.977115	0.0228853	0.738537	0.998899	330759	320743	0.969718	0.0302817	0.540672	0.998791	330695	315838	0.955072	0.0449285	0.352698	0.999632
Phenylalanine betaine	Amino acid	15308.5	15658.6	1.02287	0.0228735	0.747232	0.998899	15316.5	15631.5	1.02056	0.0205633	0.692103	0.998791	15324.6	15643.3	1.0208	0.0207992	0.6861	0.999632
2-Hydroxy-3-methylpentanoic acid	Others	6307.49	6445.72	1.02192	0.0219159	0.756991	0.998899	6305.08	6483.68	1.02833	0.0283264	0.585951	0.998791	6308	6508.84	1.03184	0.0318384	0.536914	0.999632
N2-Methylguanosine	Nucleotide	16737.9	17101.9	1.02174	0.0217441	0.762626	0.998899	16725.5	17256.7	1.03176	0.0317614	0.549174	0.998791	16731.3	17360.2	1.03759	0.0375894	0.465251	0.999632
Threonine	Amino acid	181777	185662	1.02137	0.0213727	0.765581	0.998899	181939	184738	1.01539	0.0153858	0.767037	0.998791	181997	185010	1.01656	0.0165567	0.743061	0.999632
Nicotinic acid	Cofactors and vitamins	3584.93	3660.39	1.02105	0.0210486	0.767696	0.998899	3592.45	3602.87	1.0029	0.002898	0.955611	0.998791	3591.32	3621.79	1.00848	0.00848366	0.869263	0.999632
N-Acetylglutamic acid	Amino acid	432756	441742	1.02076	0.0207649	0.769414	0.998899	433315	437876	1.01053	0.0105254	0.837757	0.998791	433688	434536	1.00196	0.00195579	0.968876	0.999632
Pseudouridine	Nucleotide	3.47386e+06	3.40212e+06	0.979348	0.020652	0.766279	0.998899	3.47071e+06	3.42013e+06	0.985427	0.0145727	0.774472	0.998791	3.46913e+06	3.42212e+06	0.986448	0.0135519	0.786621	0.999632
4-Hydroxybenzoic acid	Others	36652.8	35912.2	0.979797	0.0202034	0.769599	0.998899	36616.9	36130.1	0.986706	0.0132936	0.789993	0.998791	36606.5	36081.7	0.985664	0.0143356	0.769865	0.999632
Betonicine	Amino acid	6.83179e+06	6.69518e+06	0.980003	0.0199968	0.76601	0.998899	6.81813e+06	6.7877e+06	0.995538	0.004462	0.927539	0.998791	6.8228e+06	6.73201e+06	0.986693	0.0133068	0.787215	0.999632
4-Imidazoleacetic acid	Amino acid	710376	724540	1.01994	0.0199386	0.778646	0.998899	711082	720152	1.01276	0.0127561	0.80558	0.998791	711278	720963	1.01362	0.013616	0.790773	0.999632
Phenol-sulfate	Others	7.97014e+06	7.8133e+06	0.980321	0.0196787	0.775035	0.998899	7.96225e+06	7.86392e+06	0.98765	0.0123499	0.808728	0.998791	7.95986e+06	7.85719e+06	0.987102	0.0128981	0.799868	0.999632
Ascorbic acid	Cofactors and vitamins	9431.49	9616.41	1.01961	0.0196069	0.781019	0.998899	9433.63	9619.84	1.01974	0.0197395	0.703666	0.998791	9444.75	9551.6	1.01131	0.0113132	0.825805	0.999632
N-Acetyl-tryptophan	Amino acid	40095.8	40870.1	1.01931	0.0193108	0.782419	0.998899	40113.5	40815.8	1.01751	0.0175091	0.735389	0.998791	40109	41111.4	1.02499	0.0249919	0.634605	0.999632
Carnitine (C0)	Cofactors and vitamins	1.27007e+07	1.29451e+07	1.01925	0.0192494	0.783119	0.998899	1.2698e+07	1.29928e+07	1.02321	0.0232142	0.65001	0.998791	1.2708e+07	1.29762e+07	1.02111	0.0211081	0.679881	0.999632
2-Benzoxazolol	Others	2509.67	2461.39	0.980762	0.0192377	0.771334	0.998899	2504.63	2504.13	0.999803	0.000196693	0.996851	0.998791	2502.28	2536.3	1.0136	0.0135963	0.795356	0.999632
Salicylic acid	Others	15660.4	15958.7	1.01905	0.0190476	0.786019	0.998899	15666.7	15943	1.01763	0.0176343	0.730843	0.998791	15671.7	15979.4	1.01963	0.0196337	0.699731	0.999632
Hippuric acid	Amino acid	808312	792977	0.981028	0.018972	0.787317	0.998899	808291	790222	0.977646	0.0223545	0.664553	0.998791	807579	793133	0.982113	0.0178871	0.729696	0.999632
2-Aminobutyric acid	Amino acid	440725	432418	0.981152	0.0188481	0.800035	0.998899	440417	433907	0.985219	0.0147813	0.788106	0.998791	439931	438467	0.996673	0.00332672	0.951295	0.999632
Hexaethylene glycol	Others	63573.9	64747.2	1.01845	0.0184547	0.786996	0.998899	63407.8	66308.7	1.04575	0.0457494	0.352044	0.998791	63605.6	65048.6	1.02269	0.0226863	0.651184	0.999632
Adipoyl-carnitine (C6:0-COOH)	Lipid	309439	315123	1.01837	0.0183661	0.791377	0.998899	309457	315684	1.02012	0.0201217	0.689853	0.998791	309765	314117	1.01405	0.0140476	0.773276	0.999632
Xanthine	Nucleotide	1.08411e+06	1.10309e+06	1.01751	0.0175097	0.804549	0.998899	1.08378e+06	1.10926e+06	1.02351	0.0235059	0.648396	0.998791	1.08475e+06	1.10611e+06	1.01969	0.0196926	0.695289	0.999632
Quinolinic acid	Others	260172	255624	0.982521	0.017479	0.801276	0.998899	259979	256700	0.987388	0.0126119	0.804527	0.998791	259877	256811	0.988205	0.0117953	0.814312	0.999632
Anthranilic acid	Amino acid	7496.95	7627.78	1.01745	0.0174518	0.803404	0.998899	7494.26	7665.78	1.02289	0.0228867	0.662261	0.998791	7488.78	7775.94	1.03835	0.038346	0.466285	0.999632
4-Hydroxyphenylacetic acid	Others	38472.3	37814.2	0.982893	0.0171068	0.808275	0.998899	38414.2	38261	0.996013	0.00398727	0.938703	0.998791	38383.7	38593.7	1.00547	0.00547187	0.91494	0.999632
Proline betaine	Amino acid	2.61318e+07	2.56859e+07	0.982939	0.0170611	0.800965	0.998899	2.60781e+07	2.60852e+07	1.00027	0.000269814	0.9957	0.998791	2.60816e+07	2.60493e+07	0.998762	0.00123816	0.980312	0.999632
2-Methylbutyrylglycine	Amino acid	102979	101238	0.983096	0.0169043	0.808018	0.998899	102858	102154	0.993155	0.00684525	0.894764	0.998791	102779	103026	1.0024	0.00240048	0.96299	0.999632
Valine	Amino acid	16452.2	16178	0.983338	0.0166615	0.808391	0.998899	16435.4	16295.1	0.99146	0.00853998	0.865487	0.998791	16431.4	16296	0.991765	0.00823533	0.869014	0.999632
Na-Acetyl-citrulline	Amino acid	46120.5	46882.7	1.01653	0.0165257	0.811446	0.998899	46196.4	46269	1.00157	0.00157183	0.974727	0.998791	46245.3	45496.7	0.983811	0.0161887	0.739713	0.999632
Taurine	Amino acid	1.28326e+06	1.26252e+06	0.983838	0.0161615	0.815506	0.998899	1.28178e+06	1.2732e+06	0.99331	0.00668995	0.894675	0.998791	1.28077e+06	1.28327e+06	1.00195	0.00195149	0.96906	0.999632
Glyceric acid	Others	21286.7	21629.2	1.01609	0.016089	0.821837	0.998899	21292.5	21621.1	1.01543	0.0154322	0.766747	0.998791	21300.1	21642	1.01605	0.0160512	0.753908	0.999632
Acetoacetic acid	Energy	17859.9	18143.6	1.01589	0.015887	0.821323	0.998899	17867.7	18114.6	1.01382	0.0138176	0.789165	0.998791	17866.9	18218.6	1.01968	0.0196837	0.694483	0.999632
Erythritol	Carbohydrate	15160.8	15401.4	1.01587	0.0158729	0.815885	0.998899	15169.9	15352.4	1.01203	0.012032	0.80981	0.998791	15189.2	15164.9	0.998402	0.00159796	0.97413	0.999632
Alliin	Amino acid	10928.4	10757.7	0.984378	0.0156219	0.824005	0.998899	10888.5	11107.6	1.02012	0.0201211	0.707271	0.998791	10862.4	11455.5	1.05461	0.0546054	0.326508	0.999632
Nicotine	Xenobiotics	6825.29	6925.07	1.01462	0.0146184	0.838969	0.998899	6828.12	6914.76	1.01269	0.0126887	0.807347	0.998791	6836.53	6831.91	0.999324	0.000676466	0.989203	0.999632
Xanthurenic acid	Amino acid	44904.4	44248.1	0.985384	0.0146157	0.834734	0.998899	44867.4	44497.3	0.991751	0.00824881	0.872714	0.998791	44860.1	44446.7	0.990785	0.00921527	0.854953	0.999632
Glucose (Hexose)	Carbohydrate	1.18635e+06	1.20357e+06	1.01452	0.0145166	0.829166	0.998899	1.18594e+06	1.20928e+06	1.01968	0.0196802	0.690982	0.998791	1.18727e+06	1.20167e+06	1.01213	0.0121308	0.807508	0.999632
Creatinine	Cofactors and vitamins	5.04348e+06	4.97142e+06	0.985711	0.0142887	0.837377	0.998899	5.03972e+06	4.99564e+06	0.991253	0.00874699	0.863229	0.998791	5.03804e+06	5.00175e+06	0.992797	0.00720333	0.884987	0.999632
Ethyl-glucuronide	Xenobiotics	1488.58	1509.72	1.0142	0.014201	0.843302	0.998899	1488.05	1516.7	1.01925	0.0192542	0.716091	0.998791	1487.68	1529.92	1.0284	0.0283964	0.592408	0.999632
Dimethyl-glycine	Amino acid	1.00933e+06	995226	0.986026	0.0139737	0.840423	0.998899	1.0078e+06	1.00825e+06	1.00044	0.000444486	0.993175	0.998791	1.00728e+06	1.01581e+06	1.00846	0.0084627	0.870778	0.999632
Octenoyl-carnitine (C8:1)	Lipid	3.40633e+06	3.35903e+06	0.986111	0.0138886	0.836739	0.998899	3.40442e+06	3.36926e+06	0.989671	0.0103286	0.832397	0.998791	3.40483e+06	3.34718e+06	0.983066	0.0169345	0.726269	0.999632
4-Acetamidobutanoic acid	Amino acid	349294	344507	0.986295	0.0137048	0.840593	0.998899	349036	346154	0.991743	0.00825746	0.86667	0.998791	349197	342695	0.98138	0.0186198	0.699417	0.999632
Tryptophan	Amino acid	28989.8	29385.8	1.01366	0.0136594	0.847772	0.998899	28983.8	29492.3	1.01754	0.017542	0.736592	0.998791	28987.8	29616.3	1.02168	0.0216825	0.668747	0.999632
Creatine	Cofactors and vitamins	96331.4	95057.3	0.986775	0.0132255	0.851136	0.998899	96296.3	95157.4	0.988173	0.0118272	0.818938	0.998791	96252.6	95331.3	0.990428	0.0095719	0.851518	0.999632
Hexanoyl-carnitine (C6:0)	Lipid	67167.2	66284.8	0.986863	0.0131367	0.847593	0.998899	67095	66830.1	0.996052	0.00394786	0.936858	0.998791	67085.3	66858.2	0.996614	0.00338589	0.945574	0.999632
Indole-3-lactic acid	Amino acid	7880.54	7983.49	1.01306	0.0130639	0.860417	0.998899	7885.95	7949.53	1.00806	0.00806255	0.881142	0.998791	7891.05	7908.18	1.00217	0.00217049	0.966937	0.999632
7-Methylguanine	Nucleotide	186156	183821	0.987461	0.0125391	0.856696	0.998899	185977	185203	0.995837	0.0041627	0.934615	0.998791	185980	184812	0.993717	0.00628264	0.899788	0.999632
N-(Iso)butyrylglycine	Amino acid	37061.2	37523	1.01246	0.0124613	0.859009	0.998899	37092.4	37300.2	1.0056	0.00560195	0.91407	0.998791	37085.2	37479.6	1.01064	0.0106357	0.838428	0.999632
Methylcatechol	Others	56652.1	55946.5	0.987545	0.0124552	0.855237	0.998899	56685.2	55487.9	0.978879	0.0211213	0.672796	0.998791	56679.3	55042.2	0.971117	0.0288834	0.561476	0.999632
Alanine betaine	Amino acid	123438	124966	1.01238	0.0123788	0.862137	0.998899	123363	125804	1.01979	0.0197885	0.703991	0.998791	123391	126240	1.02309	0.0230925	0.643558	0.999632
Lactic acid	Others	73388.6	72487.9	0.987727	0.0122733	0.862515	0.998899	73335.3	72855.2	0.993453	0.00654674	0.899603	0.998791	73315.7	72941.4	0.994895	0.00510521	0.920768	0.999632
Thymine	Nucleotide	18609.5	18836.5	1.0122	0.0121972	0.863588	0.998899	18610.5	18858.4	1.01332	0.0133174	0.797464	0.998791	18613.2	18911	1.016	0.0159961	0.75325	0.999632
Kynurenic acid	Amino acid	161312	159360	0.987899	0.0121012	0.863571	0.998899	161198	160139	0.993433	0.00656655	0.899735	0.998791	161154	160330	0.994882	0.00511789	0.920363	0.999632
Succinic acid	Energy	419255	424224	1.01185	0.0118515	0.866852	0.998899	419369	423887	1.01077	0.0107726	0.834023	0.998791	419583	422828	1.00773	0.007734	0.877268	0.999632
Glucuronic acid	Carbohydrate	510620	516496	1.01151	0.0115071	0.868989	0.998899	510645	517123	1.01269	0.0126858	0.803404	0.998791	510878	516515	1.01103	0.0110323	0.826076	0.999632
Aconitic acid	Others	2.01074e+06	1.9877e+06	0.988541	0.0114593	0.865332	0.998899	2.01017e+06	1.98902e+06	0.989478	0.0105217	0.829895	0.998791	2.01035e+06	1.97687e+06	0.983348	0.016652	0.730936	0.999632
3-Amino-2-piperidone	Others	234084	236715	1.01124	0.0112369	0.871694	0.998899	234178	236246	1.00883	0.0088347	0.861987	0.998791	234309	235274	1.00412	0.00411516	0.93471	0.999632
Theanine	Amino acid	12940.7	12797.1	0.988901	0.0110985	0.870014	0.998899	12935.3	12824.8	0.991462	0.00853792	0.864878	0.998791	12941.4	12668.1	0.978881	0.021119	0.671128	0.999632
Citric acid	Others	1.33756e+07	1.35239e+07	1.01109	0.0110936	0.874445	0.998899	1.33835e+07	1.34741e+07	1.00677	0.00677159	0.895789	0.998791	1.3394e+07	1.33751e+07	0.998588	0.00141157	0.977792	0.999632
Cyclic AMP	Nucleotide	10266.4	10379.8	1.01105	0.0110465	0.876038	0.998899	10259	10462.2	1.0198	0.0198009	0.70471	0.998791	10261.5	10502.1	1.02345	0.0234493	0.647351	0.999632
N2,N2-Dimethylguanosine	Nucleotide	24931.9	24661.5	0.989156	0.0108437	0.875646	0.998899	24909.5	24835.5	0.99703	0.00297	0.953608	0.998791	24906.5	24847.9	0.997644	0.00235612	0.962596	0.999632
(Iso)Butyryl-carnitine (C4:0)	Lipid	1.62873e+06	1.61197e+06	0.989712	0.0102877	0.884254	0.998899	1.6286e+06	1.6103e+06	0.988761	0.0112386	0.828259	0.998791	1.62869e+06	1.60183e+06	0.983508	0.016492	0.749496	0.999632
Adenosine	Nucleotide	399387	403447	1.01017	0.010167	0.883336	0.998899	399450	403477	1.01008	0.0100814	0.841737	0.998791	399718	401429	1.00428	0.00427997	0.930701	0.999632
Sulfoacetic acid	Others	755761	748236	0.990042	0.00995784	0.887197	0.998899	754619	758648	1.00534	0.00533926	0.918158	0.998791	754710	758995	1.00568	0.00567838	0.911329	0.999632
p-Cresol	Others	327341	330594	1.00994	0.00993773	0.888035	0.998899	327707	327555	0.999537	0.000462878	0.992797	0.998791	327721	327270	0.998623	0.00137709	0.97845	0.999632
4-Hydroxypyridine	Others	7388.52	7460.28	1.00971	0.00971234	0.890132	0.998899	7395.5	7405.41	1.00134	0.00133991	0.979281	0.998791	7396.75	7391.68	0.999315	0.000685258	0.989312	0.999632
Inosine	Nucleotide	24063.2	23832.7	0.990421	0.00957924	0.890731	0.998899	24037.2	24048.4	1.00047	0.000466508	0.992702	0.998791	24033.3	24106.8	1.00306	0.00305777	0.951295	0.999632
N-Acetyl-valine	Amino acid	31706.9	32008.1	1.0095	0.00950043	0.891153	0.998899	31704.3	32076.6	1.01174	0.0117424	0.81712	0.998791	31722.6	31978.7	1.00807	0.00807495	0.871632	0.999632
N-Acetyl-(iso)leucine	Amino acid	73072	72379.2	0.990519	0.00948078	0.891098	0.998899	73031	72667.1	0.995016	0.00498354	0.921895	0.998791	73043.3	72306.7	0.989916	0.0100838	0.840953	0.999632
Butyrobetaine	Amino acid	152696	154139	1.00945	0.00944671	0.892999	0.998899	152616	155019	1.01575	0.0157484	0.759094	0.998791	152704	154788	1.01365	0.0136462	0.788594	0.999632
4-Pyridoxic acid	Cofactors and vitamins	2.2257e+06	2.24648e+06	1.00934	0.00933862	0.894192	0.998899	2.22606e+06	2.24628e+06	1.00908	0.00908194	0.859318	0.998791	2.22716e+06	2.23942e+06	1.0055	0.00550119	0.912433	0.999632
Phenylacetylglutamine	Amino acid	7.44864e+06	7.37944e+06	0.990709	0.00929075	0.894018	0.998899	7.4503e+06	7.34615e+06	0.986022	0.0139784	0.783667	0.998791	7.44716e+06	7.34857e+06	0.98676	0.0132398	0.795492	0.999632
Nicotinamide	Cofactors and vitamins	62168.6	62740.9	1.00921	0.00920505	0.895997	0.998899	62222.9	62313.6	1.00146	0.00145666	0.977226	0.998791	62237.5	62141.5	0.998458	0.00154159	0.975247	0.999632
Sulfate	Cofactors and vitamins	1.07425e+07	1.08384e+07	1.00893	0.00892716	0.901644	0.998899	1.07389e+07	1.08863e+07	1.01372	0.0137221	0.798541	0.998791	1.07451e+07	1.08609e+07	1.01078	0.0107795	0.838002	0.999632
Carnosine	Amino acid	289612	292013	1.00829	0.0082903	0.904688	0.998899	289307	295250	1.02054	0.0205425	0.685873	0.998791	289157	299196	1.03472	0.0347185	0.502055	0.999632
Phenylalanine	Amino acid	164370	165662	1.00786	0.00785912	0.909575	0.998899	164155	167653	1.02131	0.0213085	0.675101	0.998791	164280	167373	1.01883	0.018829	0.707124	0.999632
2-O-Methyluridine	Nucleotide	11721.8	11633.2	0.992438	0.00756216	0.91414	0.998899	11711.8	11717.4	1.00048	0.00047954	0.992557	0.998791	11712.5	11709.6	0.999752	0.000248399	0.996073	0.999632
Levulinic Acid	Others	14912.3	14801.3	0.992559	0.00744128	0.913795	0.998899	14909.6	14806.8	0.993106	0.00689399	0.889981	0.998791	14915.9	14660.8	0.982897	0.0171035	0.723658	0.999632
2-Hydroxybutyric acid	Energy	266699	268623	1.00721	0.00721404	0.917309	0.998899	266720	268702	1.00743	0.00742886	0.88302	0.998791	266847	267814	1.00363	0.0036252	0.941701	0.999632
Pantothenic acid	Cofactors and vitamins	88194.7	88819.2	1.00708	0.00708004	0.920308	0.998899	88222.1	88660.9	1.00497	0.00497405	0.92203	0.998791	88255.3	88370.1	1.0013	0.0013008	0.97885	0.999632
Homoserine	Amino acid	122741	123609	1.00707	0.00706578	0.920884	0.998899	122776	123416	1.00521	0.00521103	0.919926	0.998791	122779	123627	1.00691	0.00690648	0.891742	0.999632
5-Hydroxyindole-3-acetic acid	Amino acid	20962.6	21106.1	1.00684	0.00684234	0.918535	0.998899	20929.1	21413.4	1.02314	0.0231424	0.643002	0.998791	20941.4	21433.8	1.02351	0.0235133	0.643847	0.999632
Glutamine	Amino acid	896803	902804	1.00669	0.00669151	0.924465	0.998899	897034	901573	1.00506	0.00506056	0.921448	0.998791	897205	901012	1.00424	0.00424319	0.932415	0.999632
N6-Succinyladenosine	Nucleotide	269035	267325	0.993645	0.00635494	0.927056	0.998899	268874	268606	0.999006	0.000993996	0.984428	0.998791	268892	268241	0.997579	0.00242145	0.961345	0.999632
Shikimic acid	Others	6831.79	6789.61	0.993825	0.00617493	0.928082	0.998899	6832.67	6773.42	0.991329	0.00867138	0.864463	0.998791	6830.81	6775.82	0.991949	0.00805107	0.87635	0.999632
2-Hydroxyglutaric acid	Others	533917	530669	0.993916	0.00608399	0.930181	0.998899	533536	533902	1.00069	0.000685541	0.989277	0.998791	533685	531873	0.996605	0.00339469	0.946042	0.999632
2-Hydroxyadipic acid	Energy	220610	221919	1.00593	0.00593466	0.933385	0.998899	220544	222720	1.00987	0.00986531	0.850009	0.998791	220615	222605	1.00902	0.00902167	0.859377	0.999632
3-Indoleacetic acid	Others	39267.8	39039.8	0.994194	0.0058063	0.93323	0.998899	39229.4	39383.4	1.00392	0.00392434	0.939082	0.998791	39214.5	39648.2	1.01106	0.0110605	0.827946	0.999632
N1-Methyladenosine	Nucleotide	3.95502e+06	3.93221e+06	0.994231	0.00576911	0.933687	0.998899	3.95251e+06	3.95285e+06	1.00009	8.7169e-05	0.998626	0.998791	3.95281e+06	3.9487e+06	0.99896	0.0010398	0.983275	0.999632
Uric acid	Nucleotide	6.04105e+06	6.00705e+06	0.994371	0.00562923	0.935417	0.998899	6.03618e+06	6.05119e+06	1.00249	0.00248677	0.961219	0.998791	6.03676e+06	6.049e+06	1.00203	0.00202705	0.968567	0.999632
Betaine	Amino acid	1.10263e+07	1.10876e+07	1.00556	0.00556397	0.937158	0.998899	1.10209e+07	1.11429e+07	1.01108	0.0110771	0.831892	0.998791	1.1023e+07	1.1158e+07	1.01224	0.0122402	0.812975	0.999632
Dimethylarginine (sym and assym)	Amino acid	5.92385e+06	5.89286e+06	0.994769	0.00523083	0.940017	0.998899	5.92229e+06	5.90262e+06	0.996678	0.00332202	0.947622	0.998791	5.92305e+06	5.88339e+06	0.993305	0.00669546	0.892512	0.999632
Glutaryl-carnitine (C5:0-COOH)	Lipid	834657	839011	1.00522	0.00521586	0.93981	0.998899	834186	843989	1.01175	0.0117517	0.816369	0.998791	834406	844754	1.0124	0.0124007	0.804172	0.999632
3-Hydroxyhippuric acid	Amino acid	40645.9	40845.4	1.00491	0.00490913	0.945652	0.998899	40647.8	40857.7	1.00516	0.00516309	0.922269	0.998791	40655.4	40837.4	1.00448	0.0044769	0.930974	0.999632
2-Methyl-3-hydroxybutyric acid	Others	21677.3	21571.6	0.995126	0.00487383	0.943744	0.998899	21661.6	21702.8	1.0019	0.00190423	0.970086	0.998791	21665.8	21662.9	0.999868	0.00013161	0.99792	0.999632
N-Acetyl-D-glucosamine 6-sulfate	Carbohydrate	449234	447170	0.995405	0.00459501	0.947299	0.998899	449046	448695	0.999218	0.000781793	0.987776	0.998791	448992	449353	1.0008	0.000803797	0.987344	0.999632
Indoxyl-sulfate	Xenobiotics	6.45444e+06	6.42725e+06	0.995786	0.00421366	0.951842	0.998899	6.45073e+06	6.45889e+06	1.00127	0.00126603	0.980211	0.998791	6.44846e+06	6.49305e+06	1.00692	0.00691557	0.89116	0.999632
N-Acetyl-arginine	Amino acid	3.78364e+06	3.76846e+06	0.995988	0.00401201	0.952998	0.998899	3.78461e+06	3.75551e+06	0.992311	0.00768883	0.875083	0.998791	3.7863e+06	3.71344e+06	0.980758	0.0192421	0.689505	0.999632
2-Aminoadipic acid	Amino acid	115689	115227	0.996003	0.00399675	0.954684	0.998899	115625	115764	1.00121	0.0012083	0.981376	0.998791	115633	115710	1.00067	0.000671858	0.989441	0.999632
Citrulline	Amino acid	525492	523446	0.996106	0.003894	0.955034	0.998899	525516	522838	0.994904	0.00509583	0.919641	0.998791	525538	521394	0.992115	0.00788525	0.874637	0.999632
2-Hydroxyethanesulfonic acid	Others	1.95402e+06	1.96122e+06	1.00369	0.00368547	0.957679	0.998899	1.9529e+06	1.97225e+06	1.0099	0.0099039	0.845408	0.998791	1.95358e+06	1.97072e+06	1.00878	0.00877637	0.860162	0.999632
N1-Methylguanosine	Nucleotide	63849.5	63657.5	0.996992	0.00300769	0.966225	0.998899	63794.7	64168.9	1.00587	0.0058657	0.910593	0.998791	63787.5	64415.8	1.00985	0.00984886	0.846484	0.999632
Urea	Others	278793	279621	1.00297	0.00296821	0.966478	0.998899	278774	279940	1.00418	0.00418196	0.936065	0.998791	278761	280562	1.00646	0.00646079	0.900713	0.999632
Serine	Amino acid	119321	119645	1.00271	0.00271236	0.968992	0.998899	119341	119502	1.00134	0.00134236	0.978881	0.998791	119374	119107	0.997765	0.00223463	0.963967	0.999632
Pyrocatechol	Others	538166	539447	1.00238	0.00238006	0.973709	0.998899	538485	536654	0.996598	0.00340155	0.948433	0.998791	538466	536207	0.995805	0.00419457	0.935676	0.999632
2-Pyrrolidone	Others	399795	400634	1.0021	0.00209857	0.975811	0.998899	399831	400436	1.00151	0.00151479	0.976018	0.998791	399866	400195	1.00082	0.000823323	0.986818	0.999632
Tyrosine	Amino acid	301032	301664	1.0021	0.00209793	0.976144	0.998899	300719	304766	1.01346	0.0134562	0.794685	0.998791	300700	306468	1.01918	0.0191808	0.705443	0.999632
3-Hydroxyisovaleric acid	Others	172326	171990	0.998048	0.00195157	0.977471	0.998899	172190	173231	1.00605	0.00604571	0.905469	0.998791	172232	173067	1.00485	0.00484739	0.923058	0.999632
Phenylacetylglycine	Amino acid	28022.3	27978.2	0.998424	0.00157586	0.982192	0.998899	27985	28345.5	1.01288	0.0128836	0.807075	0.998791	27972.1	28651.7	1.0243	0.0242984	0.640741	0.999632
N-Acetyl-threonine	Amino acid	164965	164727	0.998556	0.00144379	0.983451	0.998899	164887	165428	1.00328	0.00327596	0.948825	0.998791	164924	165144	1.00133	0.00133475	0.978747	0.999632
Leucine	Amino acid	25348.1	25364.7	1.00066	0.000657625	0.992436	0.998899	25342.5	25420.1	1.00306	0.00306106	0.951898	0.998791	25343.6	25435.5	1.00363	0.00362517	0.941943	0.999632
Indoxyl-glucuronide	Xenobiotics	2541.93	2543.52	1.00062	0.000622355	0.993107	0.998899	2540.71	2555.79	1.00593	0.00593322	0.911574	0.998791	2538.57	2589.46	1.02005	0.0200458	0.706053	0.999632
N-Hexanoylglycine	Amino acid	23486.8	23494.7	1.00033	0.000333642	0.996135	0.998899	23482	23544.2	1.00265	0.00264932	0.958494	0.998791	23477.7	23628.9	1.00644	0.00643605	0.898478	0.999632
Glutaryl-glycine	Amino acid	55809.2	55790.8	0.999671	0.000329259	0.996173	0.998899	55806.8	55811.1	1.00008	7.58932e-05	0.998791	0.998791	55831.2	55441.4	0.993019	0.0069811	0.88735	0.999632
Xanthosine	Nucleotide	21864.4	21862.3	0.999905	9.47855e-05	0.998899	0.998899	21847.9	22018.4	1.0078	0.00780235	0.876704	0.998791	21847.6	22086.6	1.01094	0.010942	0.826971	0.999632
The results are adjusted for parents’ education at 3 months.

## Sheet: Table B.7 Untargeted pathway 4y
Table B.7. Top enriched pathways between air pollution and untargeted features at age 4, using Exponential regression, adjusted for parents’ education at 3 months
Top Enriched Pathwaysa	No. of hits(No. of metabolites in our data)b	Associated air pollution exposures	Replication of previous findingsc
Caffeine metabolism	9 (10)	First year Nox, PM10, PM2.5; Recent Nox. PM10, PM2.5	Yes (3)
Hexose phosphorylation	9 (13)	First year Nox, PM10, PM2.5; Recent Nox PM2.5	-
N-Glycan biosynthesis	4 (7)	First year Nox, PM10; Recent Nox, PM2.5	Yes (6)
Glycosphingolipid biosynthesis - globoseries	2 (4)	First year Nox, PM10; Recent Nox, PM2.5	-
Glycosphingolipid biosynthesis - ganglioseries	3 (7)	First year Nox, PM10; Recent Nox, PM2.5	Yes (5)
Sialic acid metabolism	11 (20)	First year PM10, PM2.5; Recent PM2.5	-
Lipoate metabolism	2 (4)	First year Nox, PM10; Recent Nox	-
Fructose and mannose metabolism	7 (10)	First year Nox, PM10; Recent Nox	-
Phosphatidylinositol phosphate metabolism	7 (14)	First year PM10; Recent Nox, PM2.5	Yes (5)
Benzoate degradation via CoA ligation	1 (1)	First year Nox, PM10, PM2.5	-
Starch and Sucrose Metabolism	8 (14)	Recent Nox, PM2.5	Yes (5)
Galactose metabolism	21 (32)	Recent Nox	Yes (9)
Fatty acid activation	4 (18)	Recent Nox	Yes (12)
CoA Catabolism	2 (4)	Recent Nox	-
Footnote: aSignificant pathways where their p value in the Fisher’s exact test<0.05, successively sorted by the number of associated air pollution exposures, the number of hits, and the percentage of No. of hits over No. of metabolites in our data. bNo. of hits is defined as the number of "Metaboanalyst annonated"metabolites from certain pathway in the top 10% peak of our results. No. of metaboli…
cReference: Liang, D. et al. 2023. A State-of-the-Science Review on High-Resolution Metabolomics Application in Air Pollution Health Research: Current Progress, Analytical Challenges, and Recommendations for Future Direction, Environ Health Perspect, 131: 56002.

## Sheet: Table B.8 Caffeine adjusted 4y
Table B.8. Sensitivity analyses for the associations between air pollution and metabolites at 4 years, additionally adjusted for caffeine
		Air pollution during the first year of life																		Air pollution during the prior year of life
Metabolite	Superpathway	Predicted median at median level of Nox	Predicted median with 1 IQR increase of Nox from median	Fold changea	Absolute % change	Pvalueb	Qvalue	Predicted median at median level of PM10	Predicted median with 1 IQR increase of PM10 from median	Fold changea	Absolute % change	Pvalueb	Qvalue	Predicted median at median level of PM2.5	Predicted median with 1 IQR increase of PM2.5 from median	Fold changea	Absolute % change	Pvalueb	Qvalue	Predicted median at median level of Nox	Predicted median with 1 IQR increase of Nox from median	Fold changec	Absolute % change	Pvalued	Qvalue	Predicted median at median level of PM10	Predicted median with 1 IQR increase of PM10 from median	Fold changec	Absolute % change	Pvalued	Qvalue	Predicted median at median level of PM2.5	Predicted median with 1 IQR increase of PM2.5 from median	Fold changec	Absolute % change	Pvalued	Qvalue
1,3,7-Trimethyluric acid	Nucleotide	5.53839e+09	7.45647e+09	1.34632	0.346323	8.92245e-10	2.31091e-07	5.48639e+09	7.07794e+09	1.29009	0.29009	2.01658e-09	5.22295e-07	5.21328e+09	6.59631e+09	1.26529	0.26529	1.3348e-08	3.45713e-06	2.4221e+09	3.07591e+09	1.26994	0.269939	0.00167306	0.0619031	2.59405e+09	3.04673e+09	1.17451	0.174507	0.00530452	0.171734	2.75674e+09	3.21989e+09	1.168	0.168005	0.00598833	0.140998
(1,7-)Dimethyluric acid	Nucleotide	6.28835e+08	7.93464e+08	1.2618	0.261799	6.51216e-06	0.000843324	6.69124e+08	8.30833e+08	1.24167	0.241673	2.32393e-06	0.000300949	7.24103e+08	8.96386e+08	1.23793	0.237926	1.37053e-06	0.000177483	3.67508e+08	4.70796e+08	1.28105	0.281048	0.00132865	0.0573532	3.95941e+08	4.74435e+08	1.19825	0.198247	0.00180589	0.077954	4.14577e+08	4.89262e+08	1.18015	0.180148	0.00273007	0.0996151
1,3-Dimethyluric acid	Nucleotide	1.80809e+08	2.24993e+08	1.24437	0.244368	2.2519e-05	0.0017109	1.78397e+08	2.14781e+08	1.20395	0.203954	3.53739e-05	0.00229046	1.75087e+08	2.07064e+08	1.18263	0.182634	0.000114203	0.00739461	1.02237e+08	1.29177e+08	1.26351	0.263512	0.00264746	0.0761879	1.06898e+08	1.24288e+08	1.16268	0.162684	0.00908397	0.235275	1.11479e+08	1.27844e+08	1.1468	0.146798	0.0136031	0.251658
5-Acetylamino-6-amino-3-methyluracil	Nucleotide	1.06465e+09	1.3056e+09	1.22633	0.226328	2.64232e-05	0.0017109	1.02722e+09	1.21157e+09	1.17946	0.179461	8.30723e-05	0.00430315	9.91607e+08	1.13933e+09	1.14897	0.148972	0.000733576	0.031666	6.1108e+08	7.50715e+08	1.2285	0.228505	0.00623917	0.161594	6.31218e+08	7.13648e+08	1.13059	0.130589	0.0272586	0.470665	6.5029e+08	7.21887e+08	1.1101	0.1101	0.0527897	0.780402
Dimethylxanthine	Nucleotide	1.08394e+07	1.334e+07	1.23069	0.230695	9.15206e-05	0.00474077	1.06427e+07	1.29895e+07	1.22052	0.220516	3.21222e-05	0.00229046	1.11174e+07	1.35924e+07	1.22262	0.222622	1.73161e-05	0.00149495	7.72777e+06	1.02992e+07	1.33276	0.332757	0.000112222	0.0072664	8.42579e+06	1.06225e+07	1.26071	0.260711	4.45765e-05	0.00384844	9.01631e+06	1.1355e+07	1.25938	0.259381	3.16021e-05	0.00272832
Umbelliferone	Others	12036.5	14913.2	1.239	0.238996	0.000215012	0.00928136	12183.6	14171.9	1.1632	0.163198	0.00288734	0.106832	12339.1	13742.5	1.11374	0.113737	0.0280788	0.363621	11780.1	16109.9	1.36755	0.367548	9.43225e-07	0.000122148	11819.4	15350	1.29872	0.298715	6.37679e-08	8.25794e-06	11816	15945.7	1.3495	0.349503	1.18922e-09	1.54004e-07
6-Amino-5-formamido-1,3-dimethyluracil	Nucleotide	5.41293e+06	6.59064e+06	1.21757	0.217572	0.000351451	0.0130037	5.44013e+06	6.48232e+06	1.19158	0.191576	0.000382412	0.0165075	5.62718e+06	6.68022e+06	1.18713	0.187135	0.000345793	0.0179121	4.02304e+06	5.36078e+06	1.33252	0.33252	0.00028602	0.0148158	4.24492e+06	5.28254e+06	1.24444	0.24444	0.000298846	0.0193503	4.48647e+06	5.59192e+06	1.2464	0.246396	0.000151557	0.00981335
N-Methyl-proline	Amino acid	199161	231208	1.16091	0.160907	0.00353672	0.114198	200080	227114	1.13512	0.13512	0.00455973	0.131219	201650	227880	1.13007	0.130074	0.00629613	0.181189	201903	223124	1.10511	0.105108	0.156687	0.993184	202879	217088	1.07004	0.0700389	0.186348	0.999662	203711	213853	1.04979	0.0497874	0.340628	0.997555
Saccharin	Xenobiotics	1.00206e+06	860879	0.859113	0.140887	0.00396828	0.114198	998370	882919	0.88436	0.11564	0.00692058	0.149369	993499	886141	0.891939	0.108061	0.0185308	0.299968	998229	893532	0.895117	0.104883	0.119119	0.993184	992577	940305	0.947337	0.0526625	0.263497	0.999662	990870	938273	0.946919	0.0530811	0.230252	0.997555
1-Methylxanthine	Nucleotide	1.61555e+07	1.88398e+07	1.16615	0.166153	0.00513158	0.12888	1.61396e+07	1.86253e+07	1.15401	0.154015	0.00349586	0.113178	1.65199e+07	1.91035e+07	1.15639	0.156393	0.00245891	0.0835728	1.19741e+07	1.51106e+07	1.26193	0.261933	0.00256911	0.0761879	1.2487e+07	1.47953e+07	1.18486	0.184856	0.00362372	0.134078	1.29845e+07	1.52744e+07	1.17636	0.176356	0.00419425	0.108631
2-Benzoxazolol	Others	2431.62	2809.41	1.15537	0.155366	0.00547368	0.12888	2440.91	2759.87	1.13067	0.130672	0.00671696	0.149369	2456.25	2764.01	1.1253	0.125296	0.00906595	0.189881	2511.18	2466.25	0.982106	0.0178943	0.787572	0.993184	2506.27	2508.44	1.00087	0.000865783	0.98619	0.999662	2504.04	2539.9	1.01432	0.0143206	0.785287	0.997555
Acetaminophen	Xenobiotics	9691.27	8087.01	0.834463	0.165537	0.0063266	0.136549	9633.12	8500.33	0.882407	0.117593	0.0308583	0.420647	9565.34	8810.04	0.921038	0.0789617	0.16184	0.997282	9576.93	10477.2	1.094	0.0940036	0.245287	0.993184	9591.48	10385.4	1.08277	0.0827697	0.102663	0.999662	9604.88	10422.6	1.08514	0.0851378	0.0602627	0.780402
Ferulic acid 4-sulfate	Others	288143	329458	1.14338	0.143384	0.00906709	0.167154	288825	325267	1.12617	0.126174	0.00825594	0.164484	290563	326056	1.12215	0.122151	0.00953072	0.189881	294845	308770	1.04723	0.0472294	0.50927	0.993184	295318	306188	1.03681	0.036807	0.479713	0.999662	295751	305055	1.03146	0.0314585	0.543231	0.997555
Succinylacetone	Amino acid	9798.57	11309.1	1.15416	0.154158	0.00950769	0.167154	9826.6	11146.5	1.13432	0.134319	0.00928311	0.171738	9894.69	11149.1	1.12678	0.12678	0.0114956	0.212669	9924.09	10789.2	1.08717	0.0871746	0.216088	0.993184	9907.78	10862	1.09631	0.0963068	0.0621286	0.893962	9951.5	10782.6	1.08351	0.0835144	0.103954	0.997555
4-Hydroxycoumarin	Others	2157.68	2464.54	1.14222	0.142217	0.0100426	0.167154	2163.83	2429.23	1.12265	0.122652	0.010635	0.172155	2173.07	2452.22	1.12846	0.128456	0.00851942	0.189881	2182.53	2547.05	1.16702	0.167016	0.0274378	0.473759	2189.74	2494.22	1.13905	0.13905	0.0120591	0.283936	2190.16	2553.79	1.16603	0.166031	0.00379487	0.108631
Methyluric acid	Nucleotide	1.65751e+07	1.89391e+07	1.14262	0.142625	0.0109434	0.167154	1.65981e+07	1.89162e+07	1.13966	0.139658	0.00519206	0.134474	1.68615e+07	1.93577e+07	1.14804	0.14804	0.0025814	0.0835728	1.16611e+07	1.40594e+07	1.20566	0.205659	0.0145458	0.342488	1.21662e+07	1.38986e+07	1.1424	0.142395	0.0204796	0.408017	1.27012e+07	1.43598e+07	1.13058	0.130581	0.0279427	0.482477
Cyclamic acid	Xenobiotics	5981.43	5218.09	0.872382	0.127618	0.0109715	0.167154	5963.36	5375.82	0.901476	0.0985242	0.0286258	0.411894	5937.03	5469.7	0.921286	0.0787142	0.0892951	0.889517	6112.46	4239.23	0.693539	0.306461	2.98442e-07	7.72965e-05	6009.4	4493.48	0.747742	0.252258	1.97517e-08	5.11569e-06	5885.18	4026.44	0.684166	0.315834	1.17166e-13	3.0346e-11
Anserine	Amino acid	134641	154117	1.14464	0.144644	0.012774	0.183804	134974	152051	1.12651	0.126514	0.0106048	0.172155	136171	151164	1.11011	0.110106	0.0266274	0.363621	133782	158871	1.18754	0.187535	0.0163754	0.353437	134846	152496	1.13089	0.130891	0.0264199	0.470665	134936	155419	1.1518	0.151796	0.0135207	0.251658
Furosine	Amino acid	4766.33	5253.23	1.10215	0.102154	0.035231	0.480254	4767.49	5224.23	1.0958	0.0958035	0.0239751	0.365268	4796.97	5198.17	1.08364	0.0836367	0.048171	0.567104	4843.25	5164.49	1.06633	0.0663262	0.296652	0.993184	4847.11	5145.03	1.06146	0.0614638	0.182062	0.999662	4863.41	5084.64	1.04549	0.0454875	0.326413	0.997555
Panthenol	Cofactors and vitamins	5556.45	6196.37	1.11517	0.115166	0.0392509	0.508299	5571.26	6114.12	1.09744	0.0974392	0.0424637	0.523719	5590.31	6154.17	1.10086	0.100864	0.0399061	0.492175	5601.19	6093.84	1.08795	0.0879539	0.25627	0.993184	5635.02	5879.67	1.04341	0.0434147	0.424263	0.999662	5644.34	5859.16	1.03806	0.03806	0.465444	0.997555
Stearic acid	Lipid	3.47347e+06	3.09369e+06	0.890664	0.109336	0.0441204	0.544151	3.46267e+06	3.15865e+06	0.912202	0.0877979	0.0686994	0.741381	3.44369e+06	3.2245e+06	0.936351	0.0636493	0.200731	0.997282	3.48919e+06	2.99412e+06	0.858114	0.141886	0.0325541	0.526969	3.46132e+06	3.23568e+06	0.934812	0.0651883	0.193539	0.999662	3.45114e+06	3.33569e+06	0.966547	0.0334526	0.506602	0.997555
Palmitic acid	Lipid	3.57394e+06	3.21316e+06	0.899054	0.100946	0.063156	0.729841	3.56339e+06	3.27685e+06	0.91959	0.08041	0.0955266	0.916347	3.54506e+06	3.34202e+06	0.942726	0.0572737	0.249532	0.997282	3.5911e+06	3.14133e+06	0.874753	0.125247	0.0606016	0.735724	3.56478e+06	3.36974e+06	0.945286	0.0547135	0.277047	0.999662	3.55519e+06	3.46386e+06	0.974311	0.0256888	0.611252	0.997555
Acetaminophen-glucuronide	Xenobiotics	42444.4	38241.2	0.900973	0.0990274	0.0648121	0.729841	42349.8	38668	0.913061	0.0869392	0.0635782	0.715946	42182.5	38569.5	0.91435	0.0856503	0.0758628	0.785938	42438.1	39149.1	0.922498	0.0775024	0.269586	0.993184	42298.9	39773.6	0.9403	0.0597	0.224352	0.999662	42219.1	39844.1	0.943744	0.0562556	0.225744	0.997555
Protocatechuic acid	Others	21280.1	23399.8	1.09961	0.0996091	0.0688516	0.743024	21334	23116.1	1.08353	0.0835337	0.0776102	0.804042	21404.4	23235	1.08552	0.0855246	0.0754018	0.785938	21601.1	22303.2	1.0325	0.0325027	0.635905	0.993184	21624	22188.3	1.0261	0.0260968	0.607477	0.999662	21619.4	22421.8	1.03711	0.0371115	0.486329	0.997555
1,6-Anhydroglucose	Carbohydrate	17682.5	19441.3	1.09947	0.0994676	0.0751124	0.758637	17763	19058.8	1.07295	0.0729486	0.131498	0.999649	17866.4	18830	1.05394	0.0539361	0.263222	0.997282	17648.7	18662.1	1.05742	0.0574184	0.401679	0.993184	17666.5	18588.2	1.05217	0.0521716	0.290577	0.999662	17703.6	18504.5	1.04524	0.0452384	0.35252	0.997555
Adipic Acid	Others	105344	115990	1.10107	0.101067	0.0761567	0.758637	105258	116141	1.10339	0.103389	0.0399658	0.517557	105236	119337	1.13399	0.133994	0.0088083	0.189881	107479	114087	1.06148	0.061485	0.40586	0.993184	107968	110213	1.02079	0.0207894	0.687993	0.999662	108159	107754	0.99625	0.00375004	0.939163	0.997555
Tryptophan betaine	Amino acid	15580.6	17291.8	1.10983	0.109835	0.0794471	0.762104	15653.4	16976.3	1.08451	0.084513	0.120659	0.999649	15618.5	17544.1	1.12328	0.123285	0.025963	0.363621	15124.1	21900.3	1.44804	0.448037	1.05017e-05	0.000906643	15568.4	19259.8	1.23711	0.237112	0.000607617	0.0314746	15735.4	18854.8	1.19824	0.198236	0.00237203	0.0996151
Cysteine-S-sulfate	Amino acid	59686.3	65077.4	1.09032	0.0903229	0.0932774	0.862816	59991.4	63622.3	1.06052	0.0605232	0.192007	0.999649	60268.8	62960.6	1.04466	0.0446641	0.325412	0.997282	60648.4	69713.1	1.14946	0.149463	0.0635185	0.735724	61142.8	66603	1.0893	0.0893028	0.119742	0.999662	61173.5	67567.9	1.10453	0.104529	0.0577384	0.780402
Linoleic acid	Lipid	19505	17767.8	0.910935	0.0890647	0.100082	0.893839	19445.3	18128.8	0.932301	0.0676985	0.159182	0.999649	19357.9	18426.1	0.951863	0.0481366	0.330398	0.997282	19527.2	18531.1	0.948986	0.0510139	0.45695	0.993184	19445.4	19242.4	0.989562	0.0104379	0.838312	0.999662	19432	19364	0.996499	0.00350077	0.945595	0.997555
Oleic acid	Lipid	138266	126441	0.914473	0.0855267	0.114239	0.986266	137900	128617	0.932688	0.0673117	0.160138	0.999649	137268	130952	0.953984	0.0460159	0.350404	0.997282	139195	127390	0.91519	0.08481	0.211143	0.993184	138494	133006	0.960373	0.0396269	0.431299	0.999662	138278	134351	0.9716	0.0283999	0.572082	0.997555
2-Piperidone	Others	279432	256655	0.918486	0.0815142	0.121153	0.997973	278606	261457	0.938447	0.0615527	0.194159	0.999649	277624	263206	0.948068	0.051932	0.289723	0.997282	282407	239499	0.848062	0.151938	0.0218883	0.404933	280273	253274	0.903671	0.0963295	0.0580736	0.884769	279412	255988	0.916168	0.0838325	0.100764	0.997555
Methyl-histidine	Amino acid	540071	585479	1.08408	0.0840775	0.125046	0.997973	538950	589204	1.09324	0.0932442	0.0563342	0.663207	539638	600259	1.11234	0.112337	0.0271724	0.363621	541054	622628	1.15077	0.150769	0.0447678	0.610255	545199	597640	1.09619	0.0961864	0.0798285	0.999662	548009	587640	1.07232	0.072318	0.185976	0.997555
Ectoine	Cofactors and vitamins	193858	179887	0.927933	0.0720672	0.132972	0.997973	193620	180565	0.932574	0.0674262	0.108617	0.999649	193032	179681	0.930832	0.069168	0.114432	0.997282	194101	188864	0.973019	0.0269805	0.695188	0.993184	194395	185132	0.952347	0.0476527	0.339228	0.999662	194311	182598	0.93972	0.0602803	0.231574	0.997555
N-Propionylglycine	Amino acid	6759.94	7312.89	1.0818	0.0817971	0.139574	0.997973	6769.53	7258.46	1.07223	0.0722258	0.135689	0.999649	6796.45	7248.13	1.06646	0.0664573	0.171137	0.997282	6791.03	7440.43	1.09563	0.0956261	0.186574	0.993184	6807.58	7344.53	1.07887	0.0788749	0.13394	0.999662	6830.72	7284.47	1.06643	0.0664271	0.200944	0.997555
3-Hydroxyanthranilic acid	Amino acid	15406.1	16638.3	1.07998	0.0799811	0.149571	0.997973	15453.3	16371.2	1.0594	0.0594006	0.217938	0.999649	15518	16201.6	1.04405	0.0440507	0.356703	0.997282	15538	17024.3	1.09565	0.095654	0.177242	0.993184	15596.5	16682.2	1.06961	0.0696084	0.179001	0.999662	15617.2	16803.6	1.07596	0.075963	0.144428	0.997555
Azelaic acid	Lipid	76786.9	82499.5	1.07439	0.0743945	0.192115	0.997973	77010.5	81372.4	1.05664	0.0566405	0.251827	0.999649	77246.7	81201.3	1.0512	0.0511953	0.300108	0.997282	76789.2	90075.8	1.17303	0.173028	0.0353316	0.538287	77385.7	86447.4	1.1171	0.117097	0.0526191	0.851772	77591.4	86902.9	1.12001	0.120007	0.0447264	0.724008
3-Cresotinic acid	Others	18571.7	19864.2	1.06959	0.0695945	0.200725	0.997973	18587.6	19765.9	1.06339	0.0633935	0.187664	0.999649	18630.3	19855.9	1.06579	0.0657883	0.174877	0.997282	18651	19761	1.05952	0.0595166	0.420839	0.993184	18682.9	19602.7	1.04923	0.0492305	0.365562	0.999662	18708	19623.8	1.04895	0.0489494	0.361734	0.997555
Cytosine	Nucleotide	104848	111666	1.06504	0.0650358	0.208139	0.997973	105056	110675	1.05348	0.0534817	0.241799	0.999649	105505	109778	1.0405	0.0404984	0.390568	0.997282	103572	108148	1.04418	0.0441777	0.549141	0.993184	103637	108033	1.04241	0.0424113	0.445828	0.999662	103549	110040	1.06269	0.062686	0.262851	0.997555
Quinic acid	Others	707995	754479	1.06566	0.0656554	0.216113	0.997973	705159	763571	1.08284	0.0828354	0.0861348	0.858035	706263	772361	1.09359	0.0935883	0.0592005	0.666649	719877	619752	0.860914	0.139086	0.0430652	0.610255	715807	630139	0.880319	0.119681	0.0175912	0.379677	713241	607829	0.852208	0.147792	0.00307691	0.0996151
5-Methylcytosine	Nucleotide	11305.8	12072.2	1.0678	0.0677958	0.21699	0.997973	11351.2	11847.2	1.04369	0.0436931	0.357513	0.999649	11395.8	11703.3	1.02698	0.0269833	0.571362	0.997282	11351.5	12011.8	1.05817	0.0581746	0.42104	0.993184	11396.1	11713.3	1.02784	0.0278391	0.592832	0.999662	11407.7	11684.1	1.02423	0.0242321	0.636259	0.997555
N,N,N-Trimethyl-lysine	Amino acid	1.12657e+06	1.05727e+06	0.938486	0.0615145	0.222379	0.997973	1.12555e+06	1.06043e+06	0.942145	0.0578549	0.189163	0.999649	1.12268e+06	1.05758e+06	0.942017	0.0579834	0.202206	0.997282	1.1308e+06	1.06822e+06	0.944658	0.0553417	0.413277	0.993184	1.12836e+06	1.07897e+06	0.956228	0.0437725	0.378205	0.999662	1.12721e+06	1.07265e+06	0.951601	0.0483992	0.326005	0.997555
2-O-Methylinosine	Nucleotide	38924.2	41704.4	1.07143	0.0714252	0.223493	0.997973	39050.9	41303.1	1.05767	0.0576728	0.267051	0.999649	39099.2	41381.8	1.05838	0.0583791	0.260104	0.997282	37676.4	43136.2	1.14491	0.144913	0.0639488	0.735724	38938.5	41620.8	1.06889	0.0688869	0.222773	0.999662	39407.1	41172.2	1.04479	0.0447929	0.418165	0.997555
3-Phenyllactic acid	Others	9519.36	10167.7	1.0681	0.0681036	0.229185	0.997973	9530.8	10107.6	1.06052	0.0605164	0.229103	0.999649	9533.78	10256.5	1.07581	0.0758064	0.142438	0.997282	9650.98	9977.6	1.03384	0.0338439	0.646558	0.993184	9685.45	9740.54	1.00569	0.00568765	0.913635	0.999662	9699.66	9593.32	0.989037	0.0109634	0.830022	0.997555
Acesulfame	Xenobiotics	1.18312e+06	1.12853e+06	0.953858	0.0461417	0.233704	0.997973	1.18225e+06	1.12978e+06	0.955617	0.0443831	0.183917	0.999649	1.18073e+06	1.08246e+06	0.916774	0.0832265	0.0173755	0.299968	1.21288e+06	1.14512e+06	0.944135	0.0558654	0.270378	0.993184	1.21006e+06	1.15066e+06	0.950913	0.0490872	0.161702	0.999662	1.20657e+06	1.10582e+06	0.916495	0.083505	0.0114108	0.246283
Tartaric acid	Others	79090.6	73685.7	0.931662	0.0683377	0.239282	0.997973	79198	72903.2	0.920519	0.0794815	0.130347	0.999649	78355.2	78055.2	0.996171	0.00382925	0.945853	0.997282	72644.5	79154.1	1.08961	0.0896084	0.175952	0.993184	73237.7	74637.5	1.01911	0.0191127	0.67581	0.999662	73429.4	71229.7	0.970043	0.0299571	0.507279	0.997555
N2-Acetyl-lysine	Amino acid	68129.4	64184.7	0.9421	0.0578998	0.25174	0.997973	68023.1	64763.5	0.952081	0.0479188	0.282224	0.999649	67878.4	64677.9	0.95285	0.0471504	0.307991	0.997282	67810.4	64869.9	0.956638	0.0433624	0.526658	0.993184	67725.2	65012.8	0.959949	0.0400507	0.419796	0.999662	67679.9	64118.1	0.947373	0.052627	0.282276	0.997555
Methylimidazoleacetic acid	Others	6719.67	7132.04	1.06137	0.0613678	0.253216	0.997973	6715.81	7139.77	1.06313	0.0631283	0.184627	0.999649	6734.29	7156.15	1.06264	0.0626425	0.203139	0.997282	6731.34	7386.58	1.09734	0.0973404	0.16915	0.993184	6756.57	7243.02	1.072	0.0719957	0.16826	0.999662	6783.63	7142.91	1.05296	0.052962	0.313406	0.997555
Dehydroepiandrosterone-sulfate	Lipid	1044.76	1105.04	1.0577	0.057699	0.254022	0.997973	1047.27	1092.67	1.04334	0.0433439	0.322508	0.999649	1051.03	1083.12	1.03053	0.0305282	0.497113	0.997282	1059.14	1102.18	1.04063	0.0406347	0.572136	0.993184	1062.22	1080.74	1.01743	0.0174343	0.729985	0.999662	1063.2	1075.08	1.01118	0.0111783	0.817188	0.997555
3-Methylglutaconic acid	Others	2913.82	3081.02	1.05738	0.0573841	0.258895	0.997973	2916.55	3065.73	1.05115	0.0511473	0.250408	0.999649	2927.69	3043.97	1.03972	0.039719	0.384319	0.997282	2909.97	2966.2	1.01932	0.0193232	0.773972	0.993184	2907.63	2991.86	1.02897	0.0289698	0.555598	0.999662	2909.5	2997.29	1.03017	0.0301739	0.537169	0.997555
3-Hydroxyisobutyric acid	Others	9814.52	9266.6	0.944172	0.0558278	0.266435	0.997973	9792.96	9382.5	0.958087	0.0419132	0.34856	0.999649	9772.35	9386.41	0.960506	0.0394937	0.397799	0.997282	9729.34	9014	0.926475	0.0735246	0.265536	0.993184	9697.21	9187.19	0.947405	0.0525945	0.279043	0.999662	9686.41	9104.03	0.939877	0.0601231	0.214019	0.997555
Pipecolic acid betaine	Amino acid	114193	120708	1.05705	0.0570509	0.278366	0.997973	114688	118583	1.03396	0.033964	0.449439	0.999649	115178	116924	1.01515	0.0151541	0.735683	0.997282	115032	119646	1.04011	0.0401079	0.566999	0.993184	114999	120099	1.04435	0.0443509	0.387625	0.999662	115090	120545	1.0474	0.0473964	0.356232	0.997555
1,5-Anhydroglucitol	Carbohydrate	14508.1	15320.1	1.05597	0.0559686	0.284473	0.997973	14536.8	15173.2	1.04378	0.0437823	0.333049	0.999649	14593.8	15003.7	1.02809	0.0280916	0.534845	0.997282	14492.8	15263.4	1.05317	0.0531673	0.436565	0.993184	14519.2	15119.4	1.04133	0.041333	0.401298	0.999662	14556.8	14930.1	1.02564	0.0256396	0.598431	0.997555
N-Acetyl-glycine	Amino acid	11595.3	11005.2	0.949109	0.0508909	0.285896	0.997973	11584.7	11057.7	0.954515	0.045485	0.278886	0.999649	11574.1	10893.8	0.941222	0.0587775	0.179228	0.997282	11545.9	10805.7	0.935886	0.0641144	0.322857	0.993184	11500.8	11141.7	0.968772	0.0312281	0.509462	0.999662	11486.7	11207.5	0.975693	0.0243066	0.598993	0.997555
3-Hydroxyglutaric acid	Others	46174.8	48647.6	1.05355	0.0535539	0.289745	0.997973	46165	48628.4	1.05336	0.0533603	0.231378	0.999649	46345.3	48375.1	1.0438	0.0437976	0.335937	0.997282	45971.9	47514.8	1.03356	0.0335611	0.616968	0.993184	45995.8	47445.3	1.03151	0.031514	0.518763	0.999662	46097.6	46875.4	1.01687	0.0168721	0.73096	0.997555
Allantoin	Others	83056.6	87812.5	1.05726	0.0572613	0.299968	0.997973	83190.5	87117.1	1.0472	0.0471995	0.330169	0.999649	83397.8	87015.6	1.04338	0.0433799	0.374203	0.997282	82989.8	90071.3	1.08533	0.0853295	0.252281	0.993184	83269.2	88421.7	1.06188	0.0618766	0.256355	0.999662	83381.2	88748.8	1.06437	0.0643739	0.228624	0.997555
Trimethylamine N-Oxide	Others	1.09926e+07	1.04237e+07	0.948249	0.0517512	0.307545	0.997973	1.09756e+07	1.05114e+07	0.957708	0.042292	0.344019	0.999649	1.09562e+07	1.04761e+07	0.956179	0.0438214	0.348294	0.997282	1.1083e+07	1.00393e+07	0.905825	0.0941749	0.158837	0.993184	1.10425e+07	1.01809e+07	0.921971	0.0780288	0.111759	0.999662	1.10215e+07	9.99494e+06	0.90686	0.0931401	0.0544438	0.780402
Acetoacetic acid	Energy	18073	18948.6	1.04845	0.048449	0.33459	0.997973	18145.7	18570.2	1.02339	0.0233938	0.59151	0.999649	18213.4	18165	0.997341	0.00265898	0.952246	0.997282	17906.1	18090.3	1.01029	0.0102878	0.883311	0.993184	17908.2	18103.9	1.01093	0.0109286	0.831936	0.999662	17905.3	18220.6	1.01761	0.0176106	0.72436	0.997555
Phenylacetylglycine	Amino acid	27855.3	29287.5	1.05142	0.0514178	0.344744	0.997973	27865.3	29232.7	1.04908	0.0490751	0.309571	0.999649	27923	29293.3	1.04908	0.0490753	0.319945	0.997282	28020.6	28053.5	1.00118	0.00117527	0.986756	0.993184	27987.8	28391.4	1.01442	0.0144197	0.785083	0.999662	27976.9	28685.9	1.02534	0.0253397	0.626984	0.997555
Ritalinic acid	Amino acid	978.665	1027.81	1.05022	0.0502195	0.350317	0.997973	978.267	1029.14	1.052	0.0520029	0.278153	0.999649	978.984	1040.73	1.06307	0.0630736	0.199384	0.997282	979.08	1022.58	1.04443	0.044426	0.560933	0.993184	981.246	1009.2	1.02849	0.028486	0.611303	0.999662	982.767	1000.81	1.01836	0.0183568	0.737225	0.997555
Homogentisic acid	Others	6376.72	6085.71	0.954364	0.0456358	0.351821	0.997973	6377.79	6075.16	0.952549	0.0474513	0.269287	0.999649	6370.6	5992.76	0.94069	0.0593101	0.171205	0.997282	6175.61	5966.98	0.966217	0.033783	0.622469	0.993184	6167.32	6006.92	0.973992	0.0260079	0.615623	0.999662	6164.59	5979.05	0.969902	0.030098	0.567088	0.997555
Erucamide	Lipid	475610	452076	0.95052	0.0494799	0.35582	0.997973	474578	459085	0.967354	0.0326464	0.511663	0.999649	472724	473564	1.00178	0.0017752	0.970905	0.997282	485987	453237	0.932611	0.0673887	0.304002	0.993184	482812	486287	1.0072	0.00719819	0.88402	0.999662	481868	500746	1.03918	0.0391755	0.430434	0.997555
Acetyl-carnitine (C2)	Energy	4.71338e+06	4.49854e+06	0.954418	0.0455819	0.368711	0.997973	4.70915e+06	4.51666e+06	0.959125	0.0408752	0.355863	0.999649	4.70526e+06	4.46334e+06	0.948586	0.0514143	0.266349	0.997282	4.61894e+06	4.42034e+06	0.957003	0.0429967	0.533471	0.993184	4.60845e+06	4.4819e+06	0.972541	0.0274594	0.589559	0.999662	4.60584e+06	4.46732e+06	0.969924	0.030076	0.5583	0.997555
Ureidosuccinic acid	Others	16379.8	17163.1	1.04782	0.0478222	0.374385	0.997973	16453	16816.5	1.02209	0.0220942	0.639042	0.999649	16489	16695.4	1.01252	0.0125185	0.795584	0.997282	16344.5	17142.4	1.04882	0.0488204	0.488763	0.993184	16385.7	16895	1.03108	0.0310831	0.552547	0.999662	16411.6	16784.9	1.02275	0.0227456	0.659645	0.997555
Carnosine	Amino acid	292128	279308	0.956117	0.0438833	0.378058	0.997973	291704	281899	0.966388	0.0336122	0.438592	0.999649	291295	281505	0.966392	0.033608	0.465164	0.997282	289810	293034	1.01112	0.0111239	0.872523	0.993184	289540	296128	1.02275	0.0227534	0.654169	0.999662	289403	300268	1.03754	0.0375432	0.467977	0.997555
Theanine	Amino acid	13174.1	12586.7	0.955415	0.0445847	0.378538	0.997973	13161.3	12650.9	0.961219	0.0387806	0.385065	0.999649	13151.3	12460.3	0.947458	0.0525423	0.245225	0.997282	12992.5	12753.8	0.981628	0.0183723	0.785238	0.993184	12982.2	12809.9	0.986724	0.0132765	0.790136	0.999662	12987.3	12652.2	0.974194	0.0258062	0.602369	0.997555
Hexitol (Sorbitol, Mannitol, Galactitol)	Carbohydrate	283363	297197	1.04882	0.0488226	0.380875	0.997973	284080	293503	1.03317	0.0331678	0.496831	0.999649	284398	294476	1.03544	0.0354359	0.474595	0.997282	278673	317572	1.13959	0.139586	0.0653346	0.735724	280796	304631	1.08488	0.0848823	0.117424	0.999662	281854	301725	1.0705	0.0705017	0.178977	0.997555
N6-Methyl-lysine	Amino acid	109638	104910	0.956881	0.0431186	0.398428	0.997973	109689	104337	0.951201	0.048799	0.276373	0.999649	109401	104567	0.955808	0.0441916	0.333296	0.997282	109141	106927	0.979711	0.0202891	0.770933	0.993184	109066	107250	0.983352	0.0166478	0.741189	0.999662	108917	108619	0.997256	0.00274363	0.955276	0.997555
Lysine	Amino acid	171710	164308	0.95689	0.04311	0.412148	0.997973	171563	164967	0.961557	0.0384426	0.409139	0.999649	171081	166451	0.972937	0.0270633	0.56799	0.997282	172187	164565	0.95573	0.0442705	0.519142	0.993184	172087	163544	0.950353	0.0496467	0.314619	0.999662	171915	161777	0.941028	0.0589715	0.223213	0.997555
O-Acetyl-serine	Amino acid	20241.9	19348.6	0.955869	0.0441315	0.413524	0.997973	20240.3	19332.2	0.955133	0.0448666	0.345483	0.999649	20191.9	19365.8	0.959087	0.0409134	0.397484	0.997282	20443	18985.6	0.92871	0.0712901	0.324142	0.993184	20383.7	19264.2	0.945082	0.0549182	0.317729	0.999662	20331.9	19566.9	0.962371	0.0376292	0.494224	0.997555
Methylcatechol	Others	56930.9	54662.7	0.960159	0.0398408	0.420964	0.997973	56902.7	54768.5	0.962494	0.0375057	0.391866	0.999649	56840.1	54359.2	0.956352	0.0436477	0.331104	0.997282	56686.3	55719.4	0.982943	0.0170573	0.80315	0.993184	56706.7	55339	0.975882	0.024118	0.630055	0.999662	56696.7	54886.2	0.968066	0.0319335	0.521695	0.997555
Isoleucine	Amino acid	257807	268296	1.04068	0.0406828	0.427421	0.997973	258069	266991	1.03457	0.0345696	0.446453	0.999649	258774	265235	1.02497	0.0249699	0.590462	0.997282	256639	273912	1.0673	0.0673043	0.340594	0.993184	256708	274082	1.06768	0.067679	0.189045	0.999662	257053	275089	1.07017	0.0701653	0.157571	0.997555
Creatine	Cofactors and vitamins	97075.2	93085.7	0.958904	0.0410964	0.434258	0.997973	97016.6	93319.1	0.961889	0.0381111	0.41112	0.999649	96853.7	93203.3	0.96231	0.0376895	0.434245	0.997282	96316.6	95185.9	0.988261	0.0117389	0.868181	0.993184	96288.9	95238.6	0.989092	0.0109085	0.833245	0.999662	96247.8	95413.3	0.99133	0.00867013	0.865701	0.997555
trans-Urocanic acid	Amino acid	129235	134549	1.04112	0.0411212	0.435696	0.997973	129369	133859	1.03471	0.0347114	0.452559	0.999649	129594	133795	1.03241	0.0324117	0.48366	0.997282	129262	135500	1.04826	0.0482561	0.50689	0.993184	129320	135585	1.04845	0.0484485	0.364333	0.999662	129417	136373	1.05374	0.0537449	0.29856	0.997555
Gallic acid	Others	26681.2	27846.7	1.04368	0.043682	0.440815	0.997973	26699.5	27748.2	1.03928	0.0392804	0.429332	0.999649	26694.9	28114.1	1.05316	0.0531618	0.292823	0.997282	26649.5	27458.2	1.03034	0.0303447	0.673036	0.993184	26666.1	27400.9	1.02755	0.0275538	0.594734	0.999662	26673.3	27540.3	1.03251	0.0325069	0.520955	0.997555
N-Acetyl-tyrosine	Amino acid	753.223	784.181	1.0411	0.0411004	0.443908	0.997973	754.54	777.5	1.03043	0.0304294	0.521766	0.999649	755.962	775.295	1.02557	0.0255742	0.593691	0.997282	747.936	818.887	1.09486	0.0948632	0.206085	0.993184	749.983	807.58	1.0768	0.0767965	0.158181	0.999662	750.429	817.558	1.08945	0.0894541	0.0934542	0.997555
Arginine	Amino acid	331796	318727	0.960611	0.0393892	0.447924	0.997973	331565	319745	0.964351	0.0356492	0.437641	0.999649	330921	320557	0.96868	0.0313203	0.509806	0.997282	330758	322803	0.975949	0.0240506	0.726615	0.993184	330784	320507	0.968931	0.0310692	0.531102	0.999662	330713	315598	0.954296	0.0457042	0.345391	0.997555
2-Aminobutyric acid	Amino acid	446590	464284	1.03962	0.0396194	0.452332	0.997973	446483	464740	1.04089	0.0408903	0.384305	0.999649	446831	468598	1.04871	0.048714	0.31799	0.997282	440683	432757	0.982014	0.0179856	0.809452	0.993184	440396	434116	0.98574	0.0142603	0.795741	0.999662	439918	438652	0.997121	0.002879	0.957894	0.997555
2-Oxoadipic acid	Energy	15007	14434.4	0.961844	0.0381556	0.456786	0.997973	14953.4	14763	0.987263	0.012737	0.781673	0.999649	14935.2	14846.1	0.994038	0.00596248	0.900894	0.997282	14966.3	13804.1	0.922344	0.0776559	0.247824	0.993184	14892.6	14400.5	0.966958	0.0330418	0.515646	0.999662	14876.1	14448.1	0.97123	0.0287704	0.571471	0.997555
Homocitrulline	Amino acid	50193.8	48313.5	0.96254	0.0374605	0.471393	0.997973	50149.5	48531.4	0.967735	0.0322648	0.482232	0.999649	50066	48571	0.97014	0.0298598	0.529117	0.997282	50177.2	48001.1	0.956632	0.0433682	0.533704	0.993184	50071.3	48658.6	0.971787	0.0282134	0.586206	0.999662	50001.8	49134.7	0.982659	0.0173412	0.739159	0.997555
Ethyl-glucuronide	Xenobiotics	1489.22	1546.84	1.03869	0.0386919	0.479692	0.997973	1495.23	1518.89	1.01582	0.015824	0.737474	0.999649	1500.46	1491.88	0.994284	0.00571576	0.903515	0.997282	1494.1	1485.22	0.994055	0.0059447	0.933142	0.993184	1492.18	1499.78	1.00509	0.00509488	0.922359	0.999662	1490.99	1514.91	1.01605	0.0160455	0.759861	0.997555
Phenylacetylglutamine	Amino acid	7.44701e+06	7.1849e+06	0.964804	0.0351962	0.493831	0.997973	7.44263e+06	7.20418e+06	0.967962	0.0320376	0.478016	0.999649	7.43153e+06	7.20368e+06	0.96934	0.0306596	0.508886	0.997282	7.44992e+06	7.36907e+06	0.989147	0.0108526	0.876626	0.993184	7.45098e+06	7.33953e+06	0.985041	0.0149588	0.769226	0.999662	7.44762e+06	7.34215e+06	0.985838	0.0141623	0.781897	0.997555
Piperlonguminine	Xenobiotics	4348.66	4508.43	1.03674	0.0367418	0.49688	0.997973	4348.46	4508.12	1.03672	0.0367167	0.442178	0.999649	4353.99	4524.15	1.03908	0.0390805	0.427135	0.997282	4355.2	4524.64	1.03891	0.0389072	0.595113	0.993184	4365	4460.95	1.02198	0.0219814	0.683833	0.999662	4368.32	4454.25	1.01967	0.0196713	0.718691	0.997555
Guanine	Nucleotide	24348.6	25220.6	1.03581	0.0358143	0.497004	0.997973	24298.4	25460.3	1.04782	0.0478182	0.306287	0.999649	24297.9	25821.5	1.06271	0.0627055	0.190001	0.997282	24407.6	25692.3	1.05264	0.0526356	0.466462	0.993184	24409.5	25773.2	1.05587	0.0558666	0.284119	0.999662	24450.3	25758.1	1.05349	0.0534851	0.2929	0.997555
Hypoxanthine	Nucleotide	498912	481726	0.965554	0.0344461	0.499117	0.997973	498203	485998	0.975502	0.0244977	0.589034	0.999649	497558	486777	0.978333	0.0216671	0.644908	0.997282	498506	474535	0.951913	0.0480874	0.484547	0.993184	496620	490672	0.988023	0.0119767	0.814153	0.999662	496083	496546	1.00093	0.000934907	0.984976	0.997555
Isoeugenol	Others	1466.94	1524.3	1.0391	0.0391014	0.503676	0.997973	1470.24	1506.25	1.0245	0.024495	0.63271	0.999649	1471.46	1510.15	1.02629	0.0262927	0.610918	0.997282	1469.8	1570.62	1.0686	0.0685965	0.375816	0.993184	1473.51	1549.11	1.05131	0.0513053	0.362731	0.999662	1477.1	1533.35	1.03808	0.0380839	0.486025	0.997555
N-Acetyl-arginine	Amino acid	3.79249e+06	3.66366e+06	0.966032	0.0339678	0.505813	0.997973	3.7908e+06	3.67013e+06	0.968168	0.0318324	0.475261	0.999649	3.78775e+06	3.6421e+06	0.961546	0.0384538	0.400027	0.997282	3.78626e+06	3.75223e+06	0.991012	0.00898827	0.894799	0.993184	3.78617e+06	3.74627e+06	0.989461	0.0105388	0.829078	0.999662	3.78755e+06	3.70429e+06	0.978019	0.021981	0.647658	0.997555
NeNe-Dimethyl-lysine	Amino acid	1.16924e+06	1.12955e+06	0.966056	0.0339439	0.50608	0.997973	1.16949e+06	1.12607e+06	0.962874	0.037126	0.405415	0.999649	1.16804e+06	1.1186e+06	0.957672	0.0423279	0.355599	0.997282	1.17085e+06	1.13363e+06	0.968219	0.0317812	0.64651	0.993184	1.16905e+06	1.14471e+06	0.97918	0.0208199	0.681142	0.999662	1.16796e+06	1.15119e+06	0.985639	0.0143606	0.771333	0.997555
Alanine betaine	Amino acid	121788	126091	1.03533	0.03533	0.507813	0.997973	121904	125500	1.0295	0.0294999	0.523014	0.999649	122287	124162	1.01533	0.0153334	0.741767	0.997282	123779	122279	0.987886	0.0121138	0.866573	0.993184	123547	124061	1.00416	0.00415752	0.936892	0.999662	123512	124606	1.00885	0.00885464	0.860326	0.997555
3-Amino(iso)butyric acid	Amino acid	8425.74	8716.39	1.0345	0.0344961	0.511757	0.997973	8421.32	8737.47	1.03754	0.037542	0.422971	0.999649	8425.44	8819.32	1.04675	0.0467499	0.341464	0.997282	8255.01	8032.27	0.973018	0.0269824	0.724904	0.993184	8253.42	7997.32	0.968972	0.0310284	0.581341	0.999662	8245.22	8013.81	0.971934	0.0280658	0.609932	0.997555
Octanoyl-carnitine (C8:0)	Lipid	78869.4	76218.3	0.966387	0.0336132	0.512363	0.997973	78834.2	76341.6	0.968382	0.0316183	0.482446	0.999649	78744.1	76024.1	0.965458	0.0345423	0.455597	0.997282	79053.4	73090.1	0.924566	0.0754336	0.274604	0.993184	78776.1	74655.2	0.947688	0.0523118	0.300475	0.999662	78643	74937.7	0.952885	0.047115	0.341904	0.997555
4-Hydroxyphenylpyruvic acid	Others	10436	10782.3	1.03318	0.0331771	0.51274	0.997973	10409.9	10897	1.04679	0.0467874	0.30132	0.999649	10417.4	11006.2	1.05652	0.0565208	0.228274	0.997282	10509.7	10198.4	0.970379	0.029621	0.657493	0.993184	10476.2	10474.8	0.999864	0.000136201	0.997837	0.999662	10473.4	10509.6	1.00345	0.00345101	0.945755	0.997555
Xylitol	Carbohydrate	388787	375596	0.966073	0.0339266	0.514461	0.997973	388485	377155	0.970837	0.0291634	0.525549	0.999649	387984	376805	0.971185	0.0288149	0.545748	0.997282	387920	369444	0.952373	0.0476275	0.487836	0.993184	387218	372588	0.962217	0.0377829	0.451903	0.999662	386887	370582	0.957856	0.0421444	0.399079	0.997555
Pipecolic acid	Amino acid	22313.9	23061.6	1.03351	0.0335107	0.520917	0.997973	22333.9	22958.2	1.02795	0.0279536	0.538747	0.999649	22384.2	22822.4	1.01958	0.019577	0.672955	0.997282	22275.4	23658.1	1.06207	0.0620724	0.375522	0.993184	22328.5	23351.7	1.04583	0.0458275	0.365011	0.999662	22374.5	23192.4	1.03656	0.0365577	0.464601	0.997555
Pyridoxine	Cofactors and vitamins	12818.9	13252	1.03379	0.0337892	0.530999	0.997973	12835.7	13164.2	1.02559	0.0255898	0.589633	0.999649	12858.7	13109.1	1.01947	0.019471	0.685555	0.997282	12775	13577.8	1.06284	0.0628424	0.376339	0.993184	12807.2	13391.7	1.04564	0.0456425	0.37734	0.999662	12835.3	13280.7	1.0347	0.0346966	0.496573	0.997555
Decanoyl-carnitine (C10:0)	Lipid	50891.5	49297.4	0.968675	0.0313246	0.538781	0.997973	50883.8	49287.5	0.968627	0.0313725	0.481124	0.999649	50852.9	48793.7	0.959505	0.0404946	0.374306	0.997282	50816.8	49213.2	0.968443	0.0315568	0.649618	0.993184	50740.6	49666.3	0.978828	0.0211721	0.675931	0.999662	50720.3	49485.8	0.975662	0.0243376	0.625271	0.997555
Cotinine	Xenobiotics	9733.95	10052.2	1.0327	0.0326984	0.544583	0.997973	9745.38	9991.92	1.0253	0.0252985	0.592515	0.999649	9755.45	10005	1.02558	0.0255794	0.597657	0.997282	9685.63	10417.7	1.07558	0.0755823	0.303514	0.993184	9729.07	10142.8	1.04253	0.0425286	0.421742	0.999662	9745.21	10104.6	1.03688	0.0368817	0.483742	0.997555
Glucose (Hexose)	Carbohydrate	1.18811e+06	1.22727e+06	1.03296	0.0329643	0.546668	0.997973	1.18998e+06	1.21755e+06	1.02317	0.0231695	0.627045	0.999649	1.19222e+06	1.21095e+06	1.01571	0.0157128	0.744874	0.997282	1.18905e+06	1.18723e+06	0.998471	0.00152917	0.981638	0.993184	1.18774e+06	1.19822e+06	1.00882	0.0088183	0.856937	0.999662	1.18862e+06	1.19155e+06	1.00246	0.00246307	0.960184	0.997555
4-Hydroxyhippuric acid	Others	44737.1	43267.4	0.967149	0.032851	0.546829	0.997973	44714.5	43363.4	0.969785	0.0302154	0.529305	0.999649	44621.4	43583.2	0.976733	0.0232675	0.631725	0.997282	44777.5	43525.4	0.972038	0.0279623	0.697596	0.993184	44706.4	43993.8	0.984062	0.0159385	0.76436	0.999662	44678.8	44101.4	0.987076	0.0129241	0.80437	0.997555
4-Guanidinobutanoic acid	Amino acid	2.43226e+06	2.51253e+06	1.033	0.0330044	0.552112	0.997973	2.43945e+06	2.47439e+06	1.01433	0.0143253	0.766492	0.999649	2.44273e+06	2.46144e+06	1.00766	0.00766115	0.87535	0.997282	2.42691e+06	2.55042e+06	1.05089	0.0508908	0.486326	0.993184	2.43545e+06	2.49153e+06	1.02303	0.0230292	0.662999	0.999662	2.43719e+06	2.48999e+06	1.02166	0.0216642	0.679094	0.997555
AICA-riboside	Nucleotide	21040.2	21705.5	1.03162	0.0316186	0.556123	0.997973	21033.1	21743.5	1.03377	0.0337739	0.478918	0.999649	21039.5	21939.8	1.04279	0.0427944	0.379269	0.997282	21058.9	22163	1.05243	0.0524314	0.472872	0.993184	21062.9	22226.9	1.05526	0.0552596	0.308116	0.999662	21083.7	22355.4	1.06032	0.060316	0.260554	0.997555
Adenine	Nucleotide	130420	134397	1.03049	0.0304933	0.557225	0.997973	130443	134271	1.02935	0.0293488	0.520823	0.999649	130668	133944	1.02507	0.0250685	0.589796	0.997282	129745	136704	1.05364	0.0536371	0.455226	0.993184	129998	135298	1.04077	0.0407711	0.433519	0.999662	130228	134435	1.03231	0.0323101	0.527119	0.997555
N-Acetyl-aspartyl-glutamic acid	Amino acid	314124	304781	0.970256	0.0297438	0.566779	0.997973	314024	305195	0.971883	0.0281167	0.544807	0.999649	313843	302827	0.964901	0.0350994	0.467214	0.997282	310754	294785	0.948612	0.0513879	0.451245	0.993184	310107	298182	0.961545	0.0384545	0.459787	0.999662	309925	294794	0.951179	0.0488213	0.345517	0.997555
Levulinic Acid	Others	15023.7	14589.5	0.971101	0.0288986	0.568693	0.997973	15015.1	14631.3	0.97444	0.0255603	0.565379	0.999649	15004.1	14562.6	0.970575	0.0294249	0.518095	0.997282	14932.8	14654.8	0.98138	0.0186202	0.786638	0.993184	14921.2	14716.4	0.986276	0.0137235	0.782895	0.999662	14924.2	14576.4	0.976698	0.0233022	0.629855	0.997555
Suberic acid	Lipid	38759.9	39926.8	1.03011	0.0301051	0.580972	0.997973	38779.8	39822.1	1.02688	0.0268772	0.575273	0.999649	38808.8	39960.4	1.02967	0.0296734	0.541123	0.997282	38289	43459.5	1.13504	0.13504	0.0901212	0.972558	38569.3	41801.1	1.08379	0.0837922	0.148321	0.999662	38707.5	41434.9	1.07046	0.0704625	0.210075	0.997555
p-Cresol	Others	327311	318273	0.972387	0.0276132	0.588288	0.997973	327255	318302	0.972642	0.0273578	0.540976	0.999649	326996	316510	0.967931	0.0320689	0.485096	0.997282	327433	329870	1.00744	0.00744313	0.916106	0.993184	327757	327102	0.998001	0.00199882	0.968913	0.999662	327757	326824	0.997153	0.00284685	0.95549	0.997555
Hexanoyl-carnitine (C6:0)	Lipid	67569.3	65728.5	0.972756	0.0272445	0.594488	0.997973	67593.4	65519.2	0.969313	0.030687	0.48951	0.999649	67564.4	64789.5	0.95893	0.0410704	0.368971	0.997282	67177.7	66201.3	0.985465	0.0145346	0.832052	0.993184	67100.2	66779.5	0.995221	0.00477906	0.923738	0.999662	67088.8	66809.6	0.995838	0.00416218	0.933239	0.997555
Sucrose (Disaccharide)	Carbohydrate	151569	156021	1.02937	0.0293718	0.595916	0.997973	151992	154057	1.01359	0.0135868	0.780234	0.999649	152105	153950	1.01213	0.0121294	0.803083	0.997282	151757	150433	0.991281	0.00871856	0.903292	0.993184	151716	150547	0.992291	0.00770885	0.882215	0.999662	151837	148768	0.979787	0.0202131	0.684074	0.997555
Dimethyl Sulfoxide DMSO	Others	3202.42	3289.47	1.02718	0.027184	0.600982	0.997973	3203.22	3285.59	1.02572	0.0257152	0.575916	0.999649	3204.97	3303.04	1.0306	0.0305992	0.512808	0.997282	3178.41	3436.12	1.08108	0.0810816	0.259809	0.993184	3192	3350.95	1.0498	0.0497962	0.33792	0.999662	3200.13	3315.96	1.0362	0.0361965	0.486409	0.997555
Na-Acetyl-citrulline	Amino acid	46292.6	45108.1	0.974411	0.0255888	0.619417	0.997973	46257	45303	0.979377	0.0206226	0.649196	0.999649	46229.9	45120.9	0.976011	0.023989	0.604827	0.997282	46144	46758.8	1.01332	0.0133236	0.847335	0.993184	46211.5	46205.5	0.999868	0.000131877	0.997876	0.999662	46258.7	45430.5	0.982097	0.0179026	0.713008	0.997555
Ureidopropionic acid	Others	31320.7	32152.5	1.02656	0.0265579	0.619928	0.997973	31358	31959.4	1.01918	0.0191794	0.6838	0.999649	31400.5	31858.8	1.01459	0.014595	0.761288	0.997282	31427.7	32137.2	1.02258	0.0225763	0.750314	0.993184	31448.4	32045.7	1.01899	0.0189911	0.714441	0.999662	31456	32159.6	1.02237	0.0223686	0.665113	0.997555
N-Tigloylglycine	Amino acid	93001.8	90691.5	0.975158	0.0248421	0.62292	0.997973	92894.8	91321.1	0.98306	0.0169404	0.705841	0.999649	92850.9	91006.6	0.980137	0.0198631	0.670231	0.997282	93181.8	88940.7	0.954486	0.0455138	0.504838	0.993184	92936.2	90730.3	0.976264	0.0237363	0.64299	0.999662	92832.4	91451.3	0.985123	0.0148772	0.772038	0.997555
N-Cinnamoylglycine	Amino acid	93478.7	95810.4	1.02494	0.0249439	0.626405	0.997973	93595	95168.5	1.01681	0.0168119	0.706862	0.999649	93661.2	95259.6	1.01707	0.0170656	0.712292	0.997282	92921.1	95880.8	1.03185	0.0318523	0.650547	0.993184	93043.9	95154.7	1.02269	0.0226855	0.658264	0.999662	93014	96243.9	1.03473	0.034725	0.502856	0.997555
5-Sulfosalicylic acid	Others	3.02087e+06	2.94586e+06	0.97517	0.0248299	0.630666	0.997973	3.02303e+06	2.92907e+06	0.968918	0.0310822	0.491699	0.999649	3.02123e+06	2.90037e+06	0.959995	0.0400048	0.383197	0.997282	3.00383e+06	3.15299e+06	1.04966	0.0496577	0.496764	0.993184	3.01521e+06	3.07295e+06	1.01915	0.019149	0.716906	0.999662	3.01837e+06	3.05364e+06	1.01169	0.0116858	0.822661	0.997555
Uridine	Nucleotide	16230.9	15827.6	0.975147	0.0248525	0.632935	0.997973	16239.7	15754.2	0.970105	0.0298954	0.512249	0.999649	16225.4	15658.1	0.965038	0.0349619	0.453926	0.997282	16259.5	15697.9	0.965461	0.0345389	0.615453	0.993184	16230	15895.8	0.979412	0.0205882	0.683606	0.999662	16216.5	15965.6	0.984531	0.0154689	0.756194	0.997555
Methyl-2-oxovaleric acid	Energy	12537.8	12229.9	0.975442	0.0245576	0.636445	0.997973	12493.4	12493.8	1.00003	2.72118e-05	0.999536	0.999649	12480.5	12602.5	1.00977	0.00977288	0.840826	0.997282	12464.8	11682.1	0.937212	0.0627877	0.351418	0.993184	12397.9	12255.9	0.988543	0.0114573	0.823184	0.999662	12382.6	12418.2	1.00287	0.00287246	0.955677	0.997555
Phenylalanine	Amino acid	163924	167902	1.02426	0.0242641	0.637439	0.997973	163908	167955	1.02469	0.0246878	0.583566	0.999649	164275	166804	1.01539	0.0153947	0.73708	0.997282	164351	165817	1.00892	0.00891697	0.898244	0.993184	164143	167771	1.0221	0.0221026	0.665499	0.999662	164272	167482	1.01954	0.0195409	0.698005	0.997555
3-Hydroxyisovaleric acid	Others	172286	176516	1.02455	0.0245533	0.641755	0.997973	172320	176341	1.02333	0.0233333	0.616803	0.999649	172532	176245	1.02152	0.0215165	0.652805	0.997282	172306	172157	0.999135	0.000864789	0.990068	0.993184	172178	173343	1.00677	0.00676523	0.894677	0.999662	172225	173172	1.0055	0.00549863	0.913037	0.997555
Pentadecanoic acid	Lipid	19410.6	18937.8	0.975642	0.0243575	0.648817	0.997973	19385.3	19091.4	0.984839	0.0151613	0.749154	0.999649	19365.2	19153.9	0.989089	0.0109109	0.821205	0.997282	19655.5	19302.5	0.982038	0.0179619	0.799668	0.993184	19609.4	19728.7	1.00609	0.00608636	0.906979	0.999662	19605.8	19831.5	1.01151	0.0115096	0.823253	0.997555
2-Methyl-3-hydroxybutyric acid	Others	21618.7	22130.5	1.02368	0.0236769	0.654345	0.997973	21621.5	22116.5	1.02289	0.0228934	0.622365	0.999649	21649.1	22095.8	1.02063	0.0206346	0.665638	0.997282	21671.8	21618.3	0.997532	0.00246788	0.971637	0.993184	21658.7	21733.3	1.00344	0.00344473	0.946127	0.999662	21663.9	21692.6	1.00132	0.001321	0.979193	0.997555
Salicyluric acid	Others	334844	326900	0.976276	0.0237237	0.654723	0.997973	334700	327615	0.978833	0.021167	0.650589	0.999649	334321	328246	0.981827	0.0181735	0.704328	0.997282	332802	318976	0.958455	0.0415453	0.545195	0.993184	332093	324276	0.976463	0.0235373	0.644121	0.999662	331804	325858	0.98208	0.0179203	0.721337	0.997555
N-3-Phenylpropionyl-glycine	Amino acid	10100	10330.7	1.02285	0.0228473	0.662491	0.997973	10110.5	10275	1.01627	0.016269	0.72394	0.999649	10124.2	10230	1.01045	0.0104529	0.824659	0.997282	10098.6	10483.3	1.03809	0.0380943	0.588212	0.993184	10120	10348.1	1.02254	0.0225359	0.659527	0.999662	10129.7	10313.9	1.01819	0.0181859	0.719762	0.997555
Homovanillic acid	Others	59980	58660.1	0.977995	0.0220049	0.665889	0.997973	59947.3	58830.2	0.981365	0.0186351	0.678754	0.999649	59915.2	58622.8	0.978429	0.0215706	0.641498	0.997282	59800	58071.1	0.971089	0.0289106	0.673171	0.993184	59683.1	58950.1	0.987719	0.012281	0.807952	0.999662	59655	59061.8	0.990057	0.00994308	0.841671	0.997555
Tyrosine	Amino acid	299271	306216	1.0232	0.0232045	0.668493	0.997973	299266	306282	1.02344	0.0234443	0.625992	0.999649	299492	307148	1.02556	0.0255625	0.597534	0.997282	301038	301619	1.00193	0.00192951	0.978283	0.993184	300717	304787	1.01353	0.013534	0.795109	0.999662	300698	306509	1.01933	0.0193262	0.705299	0.997555
4-Imidazoleacetic acid	Amino acid	708878	725049	1.02281	0.0228123	0.672437	0.997973	709908	719634	1.0137	0.013701	0.772037	0.999649	710445	719137	1.01224	0.0122351	0.799267	0.997282	710543	723151	1.01774	0.0177434	0.803465	0.993184	711173	719245	1.01135	0.0113502	0.827231	0.999662	711337	720107	1.01233	0.0123291	0.810729	0.997555
3-Hydroxycotinine	Xenobiotics	23667.3	24198	1.02243	0.0224263	0.673155	0.997973	23678.6	24139.5	1.01946	0.0194635	0.677317	0.999649	23694.2	24189.5	1.0209	0.0209028	0.662393	0.997282	23655.4	24543.3	1.03754	0.037535	0.601624	0.993184	23706.2	24217.5	1.02157	0.0215689	0.680427	0.999662	23732.8	24077.1	1.01451	0.0145081	0.779034	0.997555
Shikimic acid	Others	6790.95	6940.4	1.02201	0.0220068	0.674038	0.997973	6798.51	6901.83	1.0152	0.0151977	0.740342	0.999649	6806.86	6877.78	1.01042	0.0104193	0.823997	0.997282	6836.65	6740.49	0.985935	0.0140648	0.836976	0.993184	6834.83	6740.37	0.98618	0.0138204	0.785246	0.999662	6831.74	6745.65	0.987399	0.0126008	0.807436	0.997555
4-Aminovaleric acid betaine	Amino acid	2.67818e+06	2.73688e+06	1.02192	0.02192	0.677963	0.997973	2.67961e+06	2.72954e+06	1.01864	0.0186351	0.685458	0.999649	2.68419e+06	2.71373e+06	1.011	0.0110036	0.815483	0.997282	2.66749e+06	2.75912e+06	1.03435	0.0343494	0.627169	0.993184	2.66771e+06	2.76531e+06	1.03659	0.0365853	0.480298	0.999662	2.67094e+06	2.7609e+06	1.03368	0.0336798	0.512426	0.997555
Sulfate	Cofactors and vitamins	1.07785e+07	1.10165e+07	1.02208	0.0220831	0.686717	0.997973	1.07625e+07	1.10997e+07	1.03133	0.0313337	0.523016	0.999649	1.07495e+07	1.13064e+07	1.0518	0.0518039	0.307679	0.997282	1.07407e+07	1.08527e+07	1.01043	0.0104273	0.885841	0.993184	1.07378e+07	1.08962e+07	1.01475	0.0147511	0.78472	0.999662	1.07444e+07	1.08694e+07	1.01164	0.0116351	0.825905	0.997555
Asparagine	Amino acid	112491	114974	1.02207	0.0220701	0.686775	0.997973	112553	114651	1.01865	0.0186464	0.699291	0.999649	112585	115174	1.023	0.0229954	0.640139	0.997282	112338	115070	1.02432	0.024318	0.735606	0.993184	112548	113577	1.00914	0.00914025	0.859579	0.999662	112620	113035	1.00368	0.00368086	0.941223	0.997555
Tryptophan	Amino acid	28919.3	29549.5	1.02179	0.0217918	0.687409	0.997973	28927.1	29508.4	1.02009	0.0200947	0.67442	0.999649	28949.5	29550.2	1.02075	0.0207505	0.666831	0.997282	29021.9	29101	1.00272	0.00272489	0.969598	0.993184	28999.6	29311.5	1.01076	0.0107563	0.837096	0.999662	28996.8	29451.1	1.01567	0.0156651	0.758002	0.997555
Xanthurenic acid	Amino acid	44891.2	43957.1	0.979193	0.0208067	0.688003	0.997973	44873.5	44042.8	0.981489	0.018511	0.685655	0.999649	44850.9	43877.3	0.978293	0.0217073	0.642466	0.997282	44911.8	44190.7	0.983946	0.0160544	0.819554	0.993184	44871.1	44463.6	0.990919	0.00908121	0.860407	0.999662	44862.5	44415.3	0.990031	0.00996856	0.843646	0.997555
Citraconic acid	Others	61126	62363.4	1.02024	0.0202421	0.691834	0.997973	61124.2	62369.3	1.02037	0.0203709	0.651778	0.999649	61220.2	62088.7	1.01419	0.0141874	0.756704	0.997282	61519.6	56887.1	0.924699	0.0753008	0.249465	0.993184	61327.9	57757.9	0.941788	0.0582119	0.230818	0.999662	61233.4	57334.3	0.936325	0.0636746	0.187924	0.997555
Gentisic acid	Others	181786	185702	1.02154	0.0215413	0.69708	0.997973	181223	188591	1.04066	0.0406588	0.413998	0.999649	180843	193488	1.06992	0.0699203	0.174932	0.997282	181268	187036	1.03182	0.0318224	0.66246	0.993184	181548	185297	1.02065	0.0206506	0.69851	0.999662	181834	183003	1.00643	0.0064275	0.903027	0.997555
(Iso)Butyryl-carnitine (C4:0)	Lipid	1.64141e+06	1.60793e+06	0.979601	0.0203986	0.697464	0.997973	1.64134e+06	1.60757e+06	0.979424	0.0205762	0.655365	0.999649	1.64076e+06	1.59779e+06	0.973809	0.0261906	0.581541	0.997282	1.62862e+06	1.61277e+06	0.990268	0.00973188	0.890988	0.993184	1.62855e+06	1.6108e+06	0.9891	0.0109004	0.833959	0.999662	1.62865e+06	1.60227e+06	0.983804	0.0161964	0.754645	0.997555
Nicotinuric acid	Others	15570.3	15264.3	0.980343	0.0196567	0.703663	0.997973	15559.6	15320.9	0.984661	0.0153387	0.737231	0.999649	15545.3	15342.5	0.986955	0.0130445	0.780766	0.997282	15498	15036.6	0.97023	0.0297704	0.665265	0.993184	15480.2	15124.3	0.977004	0.022996	0.649842	0.999662	15472.2	15088.7	0.975212	0.0247876	0.622882	0.997555
2-Hydroxypyridine	Others	7862.5	7708.39	0.980399	0.0196012	0.70838	0.997973	7863.06	7704.79	0.979871	0.0201291	0.660941	0.999649	7858.18	7682.49	0.977643	0.022357	0.630858	0.997282	7940.93	7433.97	0.936159	0.0638412	0.352385	0.993184	7921.7	7512.21	0.948307	0.0516931	0.314795	0.999662	7907.06	7558.8	0.955955	0.044045	0.398459	0.997555
cis-Urocanic acid	Amino acid	144747	141851	0.979989	0.0200114	0.710161	0.997973	144045	145977	1.01341	0.0134109	0.786578	0.999649	143389	151523	1.05673	0.0567281	0.268726	0.997282	146378	123379	0.842879	0.157121	0.0183343	0.365275	145422	126358	0.868908	0.131092	0.00802391	0.23091	144772	123125	0.850477	0.149523	0.00177721	0.0920597
1,3,5-Trihydroxybenzene	Others	6411.23	6282.46	0.979915	0.0200849	0.710305	0.997973	6410.38	6286.29	0.980642	0.0193575	0.683156	0.999649	6402.62	6297.8	0.983628	0.0163722	0.733543	0.997282	6382.99	6146.76	0.962991	0.0370091	0.606319	0.993184	6373.31	6195.21	0.972055	0.0279451	0.590156	0.999662	6373.78	6107.4	0.958207	0.0417933	0.399152	0.997555
Betonicine	Amino acid	6.83825e+06	6.96395e+06	1.01838	0.0183819	0.713656	0.997973	6.84926e+06	6.91929e+06	1.01022	0.0102243	0.812521	0.999649	6.86715e+06	6.83428e+06	0.995214	0.00478614	0.912183	0.997282	6.83287e+06	6.74754e+06	0.987513	0.0124873	0.853998	0.993184	6.82368e+06	6.81177e+06	0.998255	0.00174467	0.971861	0.999662	6.83071e+06	6.73755e+06	0.986363	0.0136375	0.782403	0.997555
2-Hydroxyglutaric acid	Others	536847	526500	0.980726	0.019274	0.713714	0.997973	536620	527661	0.983305	0.0166953	0.717966	0.999649	536201	527579	0.983919	0.0160811	0.7345	0.997282	534014	529872	0.992244	0.00775627	0.911454	0.993184	533584	533424	0.999702	0.000298135	0.99535	0.999662	533717	531402	0.995662	0.00433812	0.93127	0.997555
(Iso)Valeryl-carnitine (C5:0)	Lipid	657506	670194	1.0193	0.0192979	0.714754	0.997973	658230	666522	1.0126	0.0125974	0.783283	0.999649	659653	658622	0.998437	0.0015632	0.973384	0.997282	650644	695464	1.06888	0.0688848	0.344458	0.993184	651801	689485	1.05782	0.0578154	0.275882	0.999662	652865	689784	1.05655	0.05655	0.285479	0.997555
5-S-Methylthioadenosine	Nucleotide	145819	148519	1.01851	0.018514	0.718775	0.997973	145706	149104	1.02332	0.0233214	0.609057	0.999649	145807	149593	1.02597	0.0259676	0.579728	0.997282	145307	150505	1.03577	0.0357723	0.607926	0.993184	145304	151028	1.03939	0.039391	0.444688	0.999662	145385	151888	1.04473	0.0447296	0.383298	0.997555
Uric acid	Nucleotide	5.98204e+06	6.08873e+06	1.01784	0.0178353	0.730775	0.997973	5.97259e+06	6.14067e+06	1.02814	0.0281429	0.539252	0.999649	5.97373e+06	6.19105e+06	1.03638	0.0363783	0.437509	0.997282	6.04639e+06	5.97455e+06	0.988119	0.0118808	0.8638	0.993184	6.03968e+06	6.02999e+06	0.998397	0.00160309	0.9749	0.999662	6.03946e+06	6.02892e+06	0.998254	0.00174621	0.972852	0.997555
3-Indoleacetic acid	Others	39217.6	38526.9	0.982387	0.017613	0.73518	0.997973	39218.7	38504	0.981775	0.0182249	0.690534	0.999649	39197	38384.2	0.979265	0.0207347	0.657227	0.997282	39277.7	38961.3	0.991946	0.00805431	0.907727	0.993184	39234.3	39337.9	1.00264	0.00263881	0.959075	0.999662	39217.8	39605.5	1.00989	0.009886	0.846199	0.997555
Alliin	Amino acid	10909.1	10718.6	0.982539	0.0174608	0.73519	0.997973	10891.2	10824.4	0.993869	0.00613082	0.892784	0.999649	10889.6	10809.5	0.992646	0.00735443	0.875926	0.997282	10921.3	10805.8	0.989423	0.0105773	0.881465	0.993184	10883.8	11140.2	1.02356	0.0235562	0.662637	0.999662	10858.5	11487.8	1.05796	0.0579551	0.300378	0.997555
2-Hydroxy-3-methylpentanoic acid	Others	6310.03	6421.65	1.01769	0.017688	0.739727	0.997973	6310.11	6421.88	1.01771	0.0177125	0.705382	0.999649	6316.07	6417.6	1.01608	0.0160756	0.736731	0.997282	6308.3	6439.12	1.02074	0.0207382	0.770105	0.993184	6305.47	6479.98	1.02768	0.0276751	0.594967	0.999662	6308.25	6505.44	1.03126	0.031259	0.544683	0.997555
Alanine	Amino acid	26301.1	26758.6	1.01739	0.0173927	0.742916	0.997973	26315.3	26685.2	1.01406	0.0140558	0.76395	0.999649	26338.7	26642.7	1.01154	0.0115406	0.810448	0.997282	26086	28057.6	1.07558	0.0755834	0.301549	0.993184	26162.2	27619.4	1.0557	0.0556985	0.291085	0.999662	26206.5	27597.3	1.05307	0.0530709	0.302981	0.997555
Glyceric acid	Others	21388.6	21749.6	1.01688	0.0168759	0.748913	0.997973	21439.6	21493.2	1.0025	0.00249592	0.956235	0.999649	21477.6	21219.4	0.987978	0.0120218	0.792282	0.997282	21299.1	21518.8	1.01032	0.0103154	0.885051	0.993184	21298.3	21553.6	1.01199	0.0119858	0.817418	0.999662	21303.2	21582.9	1.01313	0.0131298	0.797333	0.997555
3-Hydroxyisovaleryl-carnitine (C5:0-OH)	Lipid	502167	510735	1.01706	0.0170628	0.74895	0.997973	502764	507572	1.00956	0.00956289	0.838035	0.999649	503281	505301	1.00401	0.00401273	0.932923	0.997282	502085	514776	1.02528	0.0252767	0.724419	0.993184	502374	513779	1.0227	0.0227024	0.665222	0.999662	502553	515418	1.0256	0.0255992	0.619142	0.997555
N-Acetyl-histamine	Amino acid	118219	116218	0.983074	0.0169263	0.750333	0.997973	118215	116211	0.98305	0.0169498	0.717383	0.999649	118168	115784	0.979831	0.0201685	0.675773	0.997282	119035	112428	0.944498	0.0555018	0.422279	0.993184	118715	114351	0.963239	0.036761	0.47082	0.999662	118586	114409	0.964775	0.035225	0.482314	0.997555
3-Methyladipic acid	Others	55313.8	56255.1	1.01702	0.0170179	0.751142	0.997973	55326.3	56191.9	1.01564	0.0156448	0.74069	0.999649	55350.2	56329.4	1.01769	0.0176899	0.714894	0.997282	54806.6	58866.9	1.07408	0.0740839	0.321939	0.993184	55011.4	57627.9	1.04756	0.047564	0.38065	0.999662	55108.4	57422.4	1.04199	0.0419899	0.431415	0.997555
Inosine	Nucleotide	24172	23795.6	0.984427	0.0155733	0.762576	0.997973	24171.1	23792.1	0.984319	0.0156805	0.728846	0.999649	24168.7	23640.9	0.978163	0.0218374	0.637772	0.997282	24063.6	23829.6	0.990277	0.009723	0.889421	0.993184	24037.3	24047.3	1.00042	0.000415671	0.993511	0.999662	24033.3	24105.9	1.00302	0.00302024	0.951977	0.997555
Sulfoacetic acid	Others	753880	741881	0.984084	0.0159162	0.762601	0.997973	753032	746948	0.99192	0.00807983	0.862814	0.999649	751949	754202	1.003	0.00299506	0.950576	0.997282	755737	748454	0.990364	0.00963634	0.891266	0.993184	754602	758845	1.00562	0.00562183	0.914107	0.999662	754700	759181	1.00594	0.0059372	0.90755	0.997555
N2-Acetyl-histidine	Amino acid	1.52267e+06	1.49881e+06	0.984329	0.0156714	0.76862	0.997973	1.52235e+06	1.5003e+06	0.985519	0.0144808	0.758423	0.999649	1.52086e+06	1.50459e+06	0.989306	0.0106941	0.823891	0.997282	1.52253e+06	1.54233e+06	1.01301	0.0130087	0.854042	0.993184	1.52348e+06	1.53657e+06	1.00859	0.00859031	0.866419	0.999662	1.52414e+06	1.53293e+06	1.00577	0.00577116	0.907277	0.997555
Proline	Amino acid	127099	129040	1.01527	0.0152679	0.773113	0.997973	127148	128787	1.01289	0.0128946	0.782012	0.999649	127254	128579	1.01041	0.0104148	0.825762	0.997282	127289	130660	1.02649	0.0264856	0.707435	0.993184	127316	130809	1.02743	0.0274316	0.595251	0.999662	127363	131389	1.03161	0.0316068	0.536854	0.997555
N-Methyl-threonine	Amino acid	89379.2	90756.4	1.01541	0.0154089	0.773144	0.997973	89423.5	90525.5	1.01232	0.0123232	0.793586	0.999649	89450	90737.6	1.01439	0.0143949	0.764553	0.997282	89382.9	91905.4	1.02822	0.0282213	0.689946	0.993184	89478.5	91386.4	1.02132	0.0213225	0.679243	0.999662	89549.4	91198.4	1.01841	0.0184136	0.716782	0.997555
2-Aminophenol	Others	64537.5	65505.2	1.01499	0.0149946	0.776356	0.997973	64592.9	65209.2	1.00954	0.00954198	0.836775	0.999649	64644	65033.6	1.00603	0.006027	0.898159	0.997282	64533.7	65292	1.01175	0.0117512	0.867588	0.993184	64574.8	65039.1	1.00719	0.00719064	0.888272	0.999662	64604.9	64835.1	1.00356	0.00356322	0.943231	0.997555
Citric acid	Others	1.34508e+07	1.36524e+07	1.01499	0.014989	0.7792	0.997973	1.34528e+07	1.36427e+07	1.01411	0.0141143	0.764944	0.999649	1.34631e+07	1.36371e+07	1.01293	0.012928	0.789309	0.997282	1.3377e+07	1.35131e+07	1.01017	0.0101745	0.885246	0.993184	1.33843e+07	1.34668e+07	1.00616	0.00616266	0.905406	0.999662	1.33946e+07	1.33674e+07	0.997964	0.00203568	0.96807	0.997555
4-Hydroxyphenylacetic acid	Others	38426.5	37861.8	0.985304	0.0146955	0.7805	0.997973	38420	37890.3	0.986213	0.0137875	0.766243	0.999649	38375.8	38036.3	0.991153	0.00884682	0.852553	0.997282	38485.7	37716.6	0.980015	0.0199847	0.777746	0.993184	38421.1	38203.3	0.994332	0.00566763	0.913192	0.999662	38388	38545	1.00409	0.00408947	0.936513	0.997555
Glutaryl-glycine	Amino acid	55951.9	55136.2	0.985421	0.0145786	0.780882	0.997973	55936.5	55213.3	0.987071	0.0129286	0.779505	0.999649	55907.3	55165.8	0.986736	0.0132636	0.778806	0.997282	55833.4	55622.6	0.996225	0.00377528	0.956155	0.993184	55821.1	55707	0.997956	0.00204402	0.967431	0.999662	55841.6	55344.9	0.991104	0.00889628	0.856723	0.997555
Methionine	Amino acid	15053.2	15274.9	1.01473	0.0147299	0.785061	0.997973	15029.1	15404.1	1.02496	0.0249577	0.604331	0.999649	15029	15539.2	1.03395	0.0339471	0.495275	0.997282	15008.7	15484.9	1.03173	0.0317299	0.652048	0.993184	14996.6	15627.3	1.04206	0.0420622	0.42357	0.999662	15001	15765.1	1.05094	0.0509393	0.335491	0.997555
3-Methyl-2-oxobutanoic acid	Others	1653.19	1629.45	0.985639	0.0143613	0.787092	0.997973	1649.63	1649.37	0.999842	0.000158221	0.997325	0.999649	1649.29	1652.04	1.00167	0.00166818	0.972542	0.997282	1647.18	1583.26	0.961196	0.038804	0.564972	0.993184	1640.99	1633.55	0.995466	0.0045338	0.928619	0.999662	1638.89	1657.5	1.01136	0.0113564	0.824213	0.997555
7-Methylguanine	Nucleotide	186944	184357	0.98616	0.0138404	0.788486	0.997973	186713	185717	0.994664	0.00533621	0.907042	0.999649	186537	186860	1.00173	0.00173324	0.970713	0.997282	186115	184145	0.989411	0.0105886	0.879289	0.993184	185955	185414	0.997089	0.00291058	0.954409	0.999662	185966	185009	0.994852	0.00514848	0.918037	0.997555
Citrulline	Amino acid	526140	518873	0.986188	0.0138116	0.791857	0.997973	526314	517666	0.983569	0.0164308	0.721354	0.999649	526005	516640	0.982196	0.0178044	0.705659	0.997282	525417	524060	0.997418	0.00258198	0.970377	0.993184	525477	523221	0.995706	0.00429428	0.932589	0.999662	525513	521749	0.992838	0.0071618	0.886542	0.997555
N-Hexanoylglycine	Amino acid	23519.7	23831.1	1.01324	0.013239	0.795851	0.997973	23515.9	23856.6	1.01449	0.0144856	0.749832	0.999649	23540.1	23789	1.01058	0.0105759	0.821014	0.997282	23476.2	23583.7	1.00458	0.00458026	0.947518	0.993184	23476.3	23601	1.00531	0.0053087	0.917573	0.999662	23474.1	23682.1	1.00886	0.00885889	0.861446	0.997555
Hippuric acid	Amino acid	806704	817887	1.01386	0.0138627	0.796647	0.997973	807281	814951	1.0095	0.00950099	0.84002	0.999649	807300	817679	1.01286	0.0128563	0.790632	0.997282	807842	796283	0.985691	0.0143085	0.841838	0.993184	808030	792224	0.980438	0.0195619	0.708534	0.999662	807378	795199	0.984915	0.0150847	0.773665	0.997555
4-Hydroxypyridine	Others	7405.35	7304.9	0.986436	0.0135643	0.797367	0.997973	7408.5	7284.49	0.983261	0.0167388	0.717671	0.999649	7405.92	7255.05	0.979628	0.0203723	0.664278	0.997282	7404.09	7363.14	0.99447	0.00552981	0.937075	0.993184	7405.17	7345.46	0.991936	0.00806369	0.875296	0.999662	7404.19	7334.46	0.990583	0.00941739	0.853704	0.997555
Valine	Amino acid	16444.5	16227.8	0.986822	0.013178	0.798912	0.997973	16434.8	16281.1	0.990648	0.00935202	0.837926	0.999649	16433.4	16226.7	0.98742	0.0125801	0.789444	0.997282	16449.8	16197	0.984631	0.0153694	0.823985	0.993184	16434.1	16307.7	0.992309	0.00769093	0.879267	0.999662	16430.5	16308.4	0.992571	0.0074286	0.882191	0.997555
Phenol-sulfate	Others	7.95632e+06	8.06434e+06	1.01358	0.013576	0.799464	0.997973	7.95628e+06	8.06491e+06	1.01365	0.0136535	0.772338	0.999649	7.96147e+06	8.06568e+06	1.01309	0.0130893	0.786956	0.997282	7.97259e+06	7.79271e+06	0.977439	0.0225613	0.744494	0.993184	7.96346e+06	7.85108e+06	0.985888	0.0141121	0.782839	0.999662	7.96065e+06	7.8445e+06	0.985409	0.0145905	0.775082	0.997555
2-O-Methyluridine	Nucleotide	11774.9	11622.2	0.987034	0.012966	0.803783	0.997973	11773.6	11626.8	0.98753	0.0124704	0.78574	0.999649	11774.3	11553.6	0.981254	0.0187457	0.689053	0.997282	11723	11623.9	0.991543	0.00845678	0.904251	0.993184	11712.4	11712.1	0.999978	2.1807e-05	0.999662	0.999662	11712.9	11704.7	0.999305	0.000694733	0.989029	0.997555
Nicotinamide	Cofactors and vitamins	62117.8	62920.3	1.01292	0.0129193	0.806116	0.997973	62197.7	62478.4	1.00451	0.00451255	0.921851	0.999649	62243.3	62202.8	0.99935	0.000649882	0.989046	0.997282	62188.6	62575.5	1.00622	0.00622225	0.92997	0.993184	62233.7	62206.3	0.99956	0.000440012	0.993145	0.999662	62244.5	62039.8	0.996711	0.00328885	0.9474	0.997555
2-Hydroxybutyric acid	Energy	266503	269933	1.01287	0.0128686	0.806726	0.997973	266525	269833	1.01241	0.0124133	0.788973	0.999649	266677	269925	1.01218	0.0121815	0.797811	0.997282	266710	268534	1.00684	0.00683959	0.921906	0.993184	266726	268649	1.00721	0.00720982	0.886759	0.999662	266851	267760	1.00341	0.00340776	0.945319	0.997555
Taurine	Amino acid	1.29231e+06	1.27614e+06	0.987489	0.0125108	0.806846	0.997973	1.29256e+06	1.27422e+06	0.985812	0.0141876	0.752852	0.999649	1.2922e+06	1.26903e+06	0.982072	0.0179277	0.703037	0.997282	1.28159e+06	1.27326e+06	0.993498	0.00650245	0.926003	0.993184	1.28076e+06	1.27993e+06	0.999352	0.000648058	0.98986	0.999662	1.28e+06	1.28966e+06	1.00754	0.0075431	0.881632	0.997555
Homoserine	Amino acid	122529	124145	1.01319	0.0131895	0.807846	0.997973	122536	124113	1.01287	0.0128685	0.78818	0.999649	122540	124692	1.01756	0.0175624	0.719532	0.997282	122722	123770	1.00854	0.00853915	0.905098	0.993184	122766	123519	1.00613	0.00613441	0.906286	0.999662	122772	123730	1.0078	0.00779892	0.878432	0.997555
Carnitine (C0)	Cofactors and vitamins	1.28411e+07	1.26798e+07	0.987434	0.0125664	0.808672	0.997973	1.28447e+07	1.26567e+07	0.98536	0.0146396	0.745147	0.999649	1.28525e+07	1.25061e+07	0.973051	0.0269492	0.56302	0.997282	1.27035e+07	1.29296e+07	1.0178	0.0178009	0.799074	0.993184	1.26997e+07	1.29844e+07	1.02242	0.0224177	0.661125	0.999662	1.27094e+07	1.29696e+07	1.02048	0.0204795	0.688861	0.997555
Trigonelline	Others	1.20433e+07	1.22026e+07	1.01323	0.0132323	0.808804	0.997973	1.2058e+07	1.2126e+07	1.00563	0.00563485	0.905875	0.999649	1.20608e+07	1.21303e+07	1.00576	0.00576123	0.904381	0.997282	1.20179e+07	1.23032e+07	1.02374	0.0237362	0.737075	0.993184	1.20252e+07	1.22745e+07	1.02074	0.0207351	0.688349	0.999662	1.20258e+07	1.23463e+07	1.02665	0.0266506	0.604404	0.997555
N6-Acetyl-lysine	Amino acid	365945	370577	1.01266	0.0126558	0.812994	0.997973	366013	370243	1.01156	0.0115573	0.807036	0.999649	366122	370999	1.01332	0.0133213	0.781791	0.997282	365518	376277	1.02944	0.029436	0.681847	0.993184	365875	374491	1.02355	0.0235494	0.652851	0.999662	366158	374079	1.02163	0.0216319	0.672956	0.997555
N-(Iso)butyrylglycine	Amino acid	37090.7	37541.4	1.01215	0.012152	0.814861	0.997973	37105.5	37462.5	1.00962	0.00962198	0.833203	0.999649	37155.6	37184.2	1.00077	0.000768038	0.986932	0.997282	37074.4	37414.8	1.00918	0.00918288	0.896483	0.993184	37099.8	37228.5	1.00347	0.00346804	0.946963	0.999662	37090.2	37409.9	1.00862	0.0086205	0.869307	0.997555
Glutamine	Amino acid	897117	907931	1.01205	0.0120547	0.820261	0.997973	897158	907788	1.01185	0.0118489	0.800427	0.999649	897420	909822	1.01382	0.0138198	0.773314	0.997282	896882	902152	1.00588	0.00587592	0.934007	0.993184	897077	901153	1.00454	0.00454335	0.929736	0.999662	897234	900610	1.00376	0.00376328	0.940257	0.997555
Methionine sulfone	Amino acid	16186	15994	0.988138	0.0118621	0.820748	0.997973	16187.9	15977.7	0.987019	0.0129814	0.777889	0.999649	16188.7	15870.4	0.980338	0.0196624	0.673004	0.997282	16293.7	15769	0.967797	0.0322033	0.63491	0.993184	16252.2	16102.4	0.990784	0.009216	0.854072	0.999662	16240.5	16212.4	0.998268	0.00173205	0.97229	0.997555
N2-Acetyl-glutamine	Amino acid	193343	190998	0.987871	0.012129	0.820783	0.997973	193328	191031	0.988119	0.011881	0.801436	0.999649	193183	191386	0.9907	0.00930013	0.845618	0.997282	193070	196532	1.01793	0.0179302	0.799726	0.993184	193397	194010	1.00317	0.00317008	0.950387	0.999662	193594	191306	0.988184	0.0118163	0.812482	0.997555
N6-Succinyladenosine	Nucleotide	269411	266281	0.98838	0.0116196	0.823047	0.997973	269363	266507	0.989395	0.0106054	0.817014	0.999649	269234	266437	0.989614	0.0103862	0.825076	0.997282	269160	266313	0.989424	0.0105764	0.879363	0.993184	268938	267970	0.996397	0.00360289	0.943741	0.999662	268933	267647	0.995217	0.00478322	0.923901	0.997555
N-Acetyl-(iso)leucine	Amino acid	72859.1	72001.2	0.988226	0.0117741	0.824437	0.997973	72800.5	72341.4	0.993695	0.00630543	0.893055	0.999649	72779.1	72337.6	0.993933	0.00606657	0.899591	0.997282	73100.9	72178.5	0.987382	0.012618	0.855452	0.993184	73047.3	72549.1	0.993181	0.00681927	0.893247	0.999662	73054.9	72199.6	0.988292	0.011708	0.815757	0.997555
Phenylalanine betaine	Amino acid	15340.7	15515.2	1.01138	0.011375	0.830252	0.997973	15352.7	15451.1	1.00641	0.00641197	0.889975	0.999649	15366.5	15376.8	1.00067	0.00067258	0.988646	0.997282	15307.4	15668.1	1.02357	0.0235654	0.740823	0.993184	15315.9	15637.8	1.02101	0.0210132	0.686625	0.999662	15324.2	15649	1.0212	0.0211979	0.681148	0.997555
Maleic acid	Lipid	48733.7	49261.6	1.01083	0.0108339	0.831667	0.997973	48694	49490.2	1.01635	0.0163509	0.716568	0.999649	48727.3	49526.6	1.0164	0.0164025	0.72035	0.997282	49066.1	46481.6	0.947325	0.0526749	0.438955	0.993184	48920.1	47523.2	0.971444	0.0285557	0.570901	0.999662	48888.7	47323.7	0.967988	0.0320117	0.51729	0.997555
Ascorbic acid	Cofactors and vitamins	9510.79	9616.05	1.01107	0.0110665	0.833872	0.997973	9513.1	9604.5	1.00961	0.00960749	0.836225	0.999649	9519.6	9590.12	1.00741	0.007408	0.876888	0.997282	9427.91	9644.55	1.02298	0.0229782	0.746478	0.993184	9431.56	9638.45	1.02194	0.0219351	0.674483	0.999662	9443.37	9568.66	1.01327	0.0132677	0.797351	0.997555
Lactic acid	Others	73451.4	72645	0.98902	0.0109796	0.835716	0.997973	73444.5	72668.4	0.989432	0.0105676	0.820135	0.999649	73421.5	72536	0.987939	0.0120611	0.79868	0.997282	73393.6	72448.7	0.987125	0.0128746	0.856384	0.993184	73337.8	72832.1	0.993105	0.00689507	0.894567	0.999662	73317.4	72918.5	0.994559	0.00544136	0.915796	0.997555
2-Pyrrolidone	Others	400995	396908	0.989807	0.0101932	0.845301	0.997973	401054	396499	0.988644	0.0113564	0.804508	0.999649	400943	395527	0.986493	0.0135067	0.77441	0.997282	399847	400220	1.00093	0.000934435	0.989291	0.993184	399858	400176	1.0008	0.000795544	0.987455	0.999662	399884	399945	1.00015	0.000153262	0.997555	0.997555
N-Acetyl-D-glucosamine 6-sulfate	Carbohydrate	448637	444170	0.990044	0.00995633	0.846237	0.997973	448680	443794	0.989111	0.010889	0.809283	0.999649	448719	441151	0.983134	0.0168663	0.717174	0.997282	449276	446820	0.994532	0.00546751	0.937618	0.993184	449067	448484	0.998703	0.00129728	0.979787	0.999662	449005	449156	1.00034	0.000337645	0.9947	0.997555
Anthranilic acid	Amino acid	7500.44	7576.62	1.01016	0.0101568	0.84632	0.997973	7503.84	7558.84	1.00733	0.00733083	0.873407	0.999649	7511.52	7519.34	1.00104	0.00104189	0.982254	0.997282	7499.73	7610.57	1.01478	0.0147788	0.833074	0.993184	7495.97	7655.55	1.02129	0.0212878	0.684484	0.999662	7490.07	7766.86	1.03695	0.0369546	0.482608	0.997555
Pseudouridine	Nucleotide	3.47133e+06	3.43665e+06	0.99001	0.00998952	0.84786	0.997973	3.47094e+06	3.43825e+06	0.990583	0.00941726	0.837156	0.999649	3.47e+06	3.43242e+06	0.98917	0.0108295	0.818245	0.997282	3.473e+06	3.40886e+06	0.981532	0.0184682	0.791684	0.993184	3.47023e+06	3.4245e+06	0.986822	0.0131781	0.796536	0.999662	3.46881e+06	3.42633e+06	0.987754	0.0122462	0.807558	0.997555
Vanillylmandelic acid	Others	282837	280011	0.990009	0.00999143	0.84809	0.997973	283019	278936	0.985573	0.0144267	0.751342	0.999649	283058	276856	0.978091	0.0219095	0.637839	0.997282	283648	272723	0.961484	0.0385162	0.57808	0.993184	282867	278552	0.984745	0.0152555	0.764215	0.999662	282544	281408	0.99598	0.00402021	0.935893	0.997555
Salicylic acid	Others	15679.4	15837.5	1.01008	0.0100827	0.850173	0.997973	15698.8	15728.4	1.00189	0.0018855	0.967617	0.999649	15711.1	15631.5	0.994935	0.00506466	0.91446	0.997282	15656.3	15994.5	1.02161	0.0216056	0.759149	0.993184	15664.5	15965.6	1.01922	0.0192184	0.708707	0.999662	15670.3	16000.8	1.02109	0.0210878	0.679531	0.997555
Pyrocatechol	Others	536536	541915	1.01003	0.0100258	0.851537	0.997973	536593	541629	1.00939	0.00938583	0.841961	0.999649	536670	542878	1.01157	0.0115681	0.809717	0.997282	538573	535853	0.99495	0.0050502	0.944433	0.993184	538684	534352	0.991957	0.00804258	0.878648	0.999662	538576	534121	0.991728	0.00827171	0.873759	0.997555
Hexadecenoic acid	Lipid	15970.7	16130.6	1.01001	0.0100132	0.855861	0.997973	15945.2	16262.1	1.01987	0.0198739	0.683725	0.999649	15959.4	16276.9	1.0199	0.0198961	0.686762	0.997282	16244.1	16834.2	1.03632	0.0363236	0.610213	0.993184	16219.7	17059	1.05174	0.0517433	0.317989	0.999662	16249.9	17000.1	1.04617	0.0461692	0.36522	0.997555
3-Hydroxyhippuric acid	Amino acid	40553.4	40157.7	0.990245	0.00975531	0.855913	0.997973	40545.9	40194.4	0.991331	0.0086686	0.855428	0.999649	40508.4	40364.6	0.996451	0.00354939	0.941286	0.997282	40677.4	40580.7	0.997624	0.00237595	0.973814	0.993184	40663.4	40694.8	1.00077	0.000770225	0.988418	0.999662	40665.4	40681.2	1.00039	0.000390196	0.993994	0.997555
Creatinine	Cofactors and vitamins	5.05073e+06	5.00363e+06	0.990675	0.00932485	0.856859	0.997973	5.05229e+06	4.99364e+06	0.988392	0.0116084	0.797823	0.999649	5.05204e+06	4.97027e+06	0.983815	0.0161854	0.727723	0.997282	5.04406e+06	4.96685e+06	0.984692	0.0153081	0.826602	0.993184	5.04001e+06	4.99292e+06	0.990656	0.00934368	0.854363	0.999662	5.03823e+06	4.99929e+06	0.992272	0.00772848	0.876931	0.997555
Indoxyl-sulfate	Xenobiotics	6.46158e+06	6.40398e+06	0.991086	0.00891379	0.862956	0.997973	6.46139e+06	6.4039e+06	0.991102	0.00889776	0.844932	0.999649	6.46171e+06	6.37521e+06	0.986614	0.0133856	0.775271	0.997282	6.45413e+06	6.4298e+06	0.99623	0.0037702	0.957028	0.993184	6.45058e+06	6.46044e+06	1.00153	0.00152909	0.976141	0.999662	6.44836e+06	6.4946e+06	1.00717	0.00717013	0.887343	0.997555
4-Aminosalicylic acid	Amino acid	45395.9	45773.9	1.00833	0.0083267	0.872967	0.997973	45446.5	45528.8	1.00181	0.00181106	0.967996	0.999649	45516.5	45050.3	0.989757	0.0102432	0.822903	0.997282	45457	43203	0.950414	0.0495856	0.459909	0.993184	45347	43867.3	0.967369	0.0326306	0.510146	0.999662	45304	43887.4	0.968731	0.0312692	0.534011	0.997555
Hexaethylene glycol	Others	63314.6	63791.2	1.00753	0.00752722	0.876662	0.997973	63221.6	64361.1	1.01802	0.0180235	0.666626	0.999649	63447.2	62678.8	0.987889	0.0121112	0.787036	0.997282	63554.3	64960	1.02212	0.0221181	0.747323	0.993184	63400.2	66452.7	1.04815	0.0481472	0.330094	0.999662	63601.1	65200.2	1.02514	0.0251438	0.617903	0.997555
4-Acetamidobutanoic acid	Amino acid	349532	346820	0.992241	0.00775865	0.878605	0.997973	349474	347103	0.993215	0.00678463	0.878426	0.999649	349726	344038	0.983736	0.0162641	0.720803	0.997282	349142	345574	0.98978	0.01022	0.881609	0.993184	348953	346785	0.993789	0.00621084	0.900033	0.999662	349139	343258	0.983155	0.0168453	0.727915	0.997555
3-Hydroxypyridine	Others	10113.5	10194.7	1.00803	0.00802832	0.879276	0.997973	10132.6	10080.7	0.994879	0.00512061	0.912129	0.999649	10131.4	10069.9	0.993931	0.00606879	0.894593	0.997282	10172.8	10476.2	1.02983	0.029831	0.682272	0.993184	10195.4	10318.4	1.01206	0.0120613	0.821756	0.999662	10190.9	10427	1.02317	0.0231669	0.663006	0.997555
Pantothenic acid	Cofactors and vitamins	88146.2	88859.7	1.00809	0.00809445	0.879671	0.997973	88104.4	89113.2	1.01145	0.0114497	0.808	0.999649	88097.1	89577.2	1.0168	0.0168016	0.730716	0.997282	88230.5	88541.4	1.00352	0.0035229	0.960363	0.993184	88241.8	88486.2	1.00277	0.00276999	0.956571	0.999662	88267.9	88217.6	0.999431	0.000568816	0.990756	0.997555
N-Acetyl-carnosine	Amino acid	564538	568961	1.00783	0.00783461	0.882592	0.997973	564969	566571	1.00284	0.00283595	0.951369	0.999649	565305	564368	0.998344	0.00165625	0.97199	0.997282	564512	580910	1.02905	0.0290485	0.681307	0.993184	564803	580301	1.02744	0.0274386	0.594475	0.999662	565022	582780	1.03143	0.0314294	0.531991	0.997555
Adipoyl-carnitine (C6:0-COOH)	Lipid	312180	314439	1.00724	0.00723554	0.885532	0.997973	312152	314619	1.0079	0.00790489	0.857845	0.999649	312516	312564	1.00015	0.000154856	0.997282	0.997282	309425	315239	1.01879	0.018789	0.788084	0.993184	309449	315763	1.0204	0.0204043	0.68708	0.999662	309762	314170	1.01423	0.0142313	0.771166	0.997555
N1-Methylguanosine	Nucleotide	63708.4	63231.5	0.992514	0.00748625	0.885954	0.997973	63685.8	63359.1	0.99487	0.00513017	0.911587	0.999649	63657.6	63473.5	0.997108	0.00289153	0.951446	0.997282	63901.9	63218.2	0.9893	0.0106999	0.88054	0.993184	63821.4	63892.1	1.00111	0.00110763	0.983101	0.999662	63803.4	64167.8	1.00571	0.00571097	0.9107	0.997555
Dimethyl-glycine	Amino acid	1.00792e+06	1.00024e+06	0.99238	0.00762005	0.886019	0.997973	1.00708e+06	1.0053e+06	0.998229	0.00177097	0.969979	0.999649	1.00651e+06	1.00979e+06	1.00325	0.00325404	0.945999	0.997282	1.00864e+06	1.0006e+06	0.992026	0.0079745	0.909488	0.993184	1.00742e+06	1.01177e+06	1.00432	0.00431646	0.934331	0.999662	1.00701e+06	1.01937e+06	1.01228	0.0122787	0.814694	0.997555
Nicotine	Xenobiotics	6872.87	6822.89	0.992728	0.00727154	0.891075	0.997973	6866.8	6859.46	0.998931	0.00106886	0.98196	0.999649	6863.37	6887.69	1.00354	0.00354335	0.941412	0.997282	6828.57	6895.98	1.00987	0.00987209	0.891151	0.993184	6829.68	6896.74	1.00982	0.00981829	0.850549	0.999662	6837.44	6814.92	0.996706	0.00329368	0.947522	0.997555
Tricarballylic acid	Others	318070	315606	0.992255	0.00774526	0.891423	0.997973	318445	313219	0.983587	0.0164133	0.742867	0.999649	318110	314035	0.98719	0.0128102	0.80325	0.997282	314872	327397	1.03978	0.0397793	0.612728	0.993184	316185	317290	1.00349	0.00349478	0.951599	0.999662	316372	315131	0.996076	0.00392383	0.944693	0.997555
Nudifloramide	Others	3.18256e+06	3.16074e+06	0.993144	0.00685593	0.894562	0.997973	3.18354e+06	3.15433e+06	0.990826	0.00917384	0.840135	0.999649	3.18381e+06	3.13844e+06	0.985748	0.0142517	0.761336	0.997282	3.20002e+06	3.11826e+06	0.974451	0.0255492	0.712909	0.993184	3.19801e+06	3.12064e+06	0.975807	0.0241933	0.632524	0.999662	3.19651e+06	3.10615e+06	0.971734	0.0282663	0.567552	0.997555
Ethyl-sulfate	Xenobiotics	10688.3	10764.3	1.00711	0.00710863	0.8949	0.997973	10685.2	10780.4	1.00891	0.00891203	0.851877	0.999649	10661.4	10978.2	1.02972	0.0297153	0.539417	0.997282	10532.1	11135.5	1.0573	0.0572957	0.3856	0.993184	10563.2	10951.7	1.03678	0.0367759	0.436599	0.999662	10592.1	10786.5	1.01835	0.0183496	0.692137	0.997555
4-Hydroxybenzoic acid	Others	36751.7	36503.2	0.99324	0.0067603	0.896783	0.997973	36758.4	36464.3	0.991998	0.0080021	0.859721	0.999649	36762.5	36312.6	0.98776	0.0122402	0.790517	0.997282	36657.7	35874.6	0.978637	0.0213629	0.757215	0.993184	36619.3	36108.8	0.986059	0.0139407	0.780213	0.999662	36608.1	36062.1	0.985085	0.0149155	0.761011	0.997555
Guanidoacetic acid	Amino acid	1.50402e+07	1.51444e+07	1.00693	0.00692686	0.896935	0.997973	1.50531e+07	1.50718e+07	1.00124	0.001244	0.978836	0.999649	1.50565e+07	1.50505e+07	0.999603	0.000396764	0.993384	0.997282	1.50081e+07	1.54216e+07	1.02755	0.0275548	0.699881	0.993184	1.50229e+07	1.53435e+07	1.02134	0.0213424	0.678821	0.999662	1.50298e+07	1.53713e+07	1.02272	0.0227215	0.651298	0.997555
2-Hydroxyethanesulfonic acid	Others	1.9511e+06	1.964e+06	1.00661	0.00661333	0.897661	0.997973	1.95167e+06	1.96101e+06	1.00479	0.00478543	0.915243	0.999649	1.95364e+06	1.94924e+06	0.997748	0.00225192	0.960872	0.997282	1.95538e+06	1.94939e+06	0.996935	0.00306536	0.964936	0.993184	1.95356e+06	1.96496e+06	1.00584	0.00583652	0.90872	0.999662	1.95397e+06	1.96397e+06	1.00512	0.00511515	0.918388	0.997555
Dimethylarginine (sym and assym)	Amino acid	5.92158e+06	5.88191e+06	0.9933	0.00669962	0.898489	0.997973	5.92244e+06	5.87623e+06	0.992196	0.00780379	0.865562	0.999649	5.92097e+06	5.86954e+06	0.991313	0.00868663	0.854099	0.997282	5.92499e+06	5.88363e+06	0.99302	0.00697978	0.920376	0.993184	5.92289e+06	5.89686e+06	0.995606	0.00439446	0.93096	0.999662	5.92344e+06	5.87792e+06	0.992315	0.00768477	0.877073	0.997555
Betaine	Amino acid	1.10195e+07	1.10925e+07	1.00662	0.00662419	0.899423	0.997973	1.10198e+07	1.10914e+07	1.0065	0.00649734	0.888346	0.999649	1.1024e+07	1.10867e+07	1.00569	0.0056897	0.904047	0.997282	1.10202e+07	1.1135e+07	1.01042	0.0104168	0.883733	0.993184	1.10175e+07	1.1174e+07	1.0142	0.0142026	0.787026	0.999662	1.10206e+07	1.11892e+07	1.01529	0.0152929	0.769034	0.997555
Quinolinic acid	Others	260998	259314	0.993551	0.00644912	0.900237	0.997973	260955	259536	0.994562	0.00543829	0.904463	0.999649	260992	258617	0.9909	0.00909998	0.846268	0.997282	260326	254408	0.977267	0.0227328	0.74445	0.993184	260059	255936	0.984147	0.0158527	0.756344	0.999662	259929	256092	0.985238	0.0147617	0.7694	0.997555
N-Acetylneuraminic acid	Others	98370.5	98977	1.00616	0.00616478	0.907262	0.997973	98420.5	98707.5	1.00292	0.00291566	0.950117	0.999649	98496.9	98202	0.997006	0.00299388	0.949921	0.997282	97868.1	101659	1.03873	0.0387349	0.592818	0.993184	97948.4	101378	1.03501	0.0350136	0.509903	0.999662	98061.6	101238	1.03239	0.0323941	0.535185	0.997555
Uracil	Nucleotide	72087.6	71651.3	0.993948	0.0060524	0.907676	0.997973	72083.5	71669.5	0.994258	0.0057423	0.900804	0.999649	72058.8	71707.8	0.99513	0.00486996	0.918759	0.997282	71875.7	73691.4	1.02526	0.0252625	0.727101	0.993184	71931.2	73429.3	1.02083	0.0208271	0.696711	0.999662	71958.7	73607.2	1.02291	0.0229084	0.666423	0.997555
2-Hydroxyadipic acid	Energy	221145	222357	1.00548	0.00548377	0.918315	0.997973	221128	222461	1.00603	0.00602634	0.89803	0.999649	221076	223406	1.01054	0.0105395	0.826191	0.997282	220624	221806	1.00535	0.00535494	0.940178	0.993184	220551	222657	1.00955	0.00955027	0.855218	0.999662	220619	222546	1.00873	0.00873413	0.864179	0.997555
Cyclic AMP	Nucleotide	10278.6	10223.2	0.994611	0.0053892	0.918981	0.997973	10273.8	10250.3	0.997711	0.00228934	0.96108	0.999649	10266.5	10301.8	1.00343	0.0034334	0.94299	0.997282	10273.2	10326.3	1.00517	0.00517033	0.941923	0.993184	10262.5	10429.4	1.01626	0.0162636	0.755829	0.999662	10263.8	10471.6	1.02025	0.0202453	0.693195	0.997555
Indoxyl-glucuronide	Xenobiotics	2519.26	2531.98	1.00505	0.00505154	0.920927	0.997973	2521.53	2519.06	0.999021	0.000978966	0.982322	0.999649	2522.14	2512.7	0.996258	0.00374195	0.933806	0.997282	2543.57	2529.8	0.994584	0.00541574	0.940093	0.993184	2541.57	2547.01	1.00214	0.00214063	0.968028	0.999662	2539.05	2582.14	1.01697	0.0169706	0.74937	0.997555
N-Acetyl-tryptophan	Amino acid	40034.2	39832.5	0.99496	0.00503952	0.924747	0.997973	40042.5	39781.1	0.993473	0.00652728	0.889389	0.999649	39996.4	40067	1.00177	0.00176524	0.970764	0.997282	40114.2	40710.4	1.01486	0.0148627	0.832411	0.993184	40123.3	40709.7	1.01461	0.0146134	0.778575	0.999662	40115.6	41005.1	1.02217	0.0221732	0.674495	0.997555
Aconitic acid	Others	2.00742e+06	2.01664e+06	1.00459	0.00459091	0.927853	0.997973	2.00805e+06	2.01326e+06	1.00259	0.00259182	0.953427	0.999649	2.01024e+06	1.99722e+06	0.993523	0.00647666	0.886635	0.997282	2.01174e+06	1.98081e+06	0.984625	0.0153746	0.820055	0.993184	2.01075e+06	1.98474e+06	0.987062	0.0129381	0.791519	0.999662	2.01077e+06	1.97283e+06	0.981128	0.0188725	0.696615	0.997555
Histidine	Amino acid	292898	291540	0.995362	0.00463838	0.92998	0.997973	292841	291861	0.99665	0.0033499	0.942777	0.999649	292567	293829	1.00431	0.00431092	0.927585	0.997282	292856	281268	0.960433	0.0395673	0.568236	0.993184	292299	284736	0.974125	0.0258752	0.604642	0.999662	292057	285155	0.97637	0.0236301	0.622921	0.997555
Pyroglutamic acid	Amino acid	50384.1	50604.7	1.00438	0.00437884	0.933586	0.997973	50416	50426.9	1.00022	0.000215928	0.99627	0.999649	50436.6	50256	0.996418	0.00358161	0.93907	0.997282	50388.3	52142.5	1.03481	0.034813	0.627752	0.993184	50417.6	52082.4	1.03302	0.0330197	0.528875	0.999662	50445.7	52289.6	1.03655	0.0365518	0.475124	0.997555
Xanthosine	Nucleotide	21785.2	21874	1.00407	0.00407427	0.93756	0.997973	21786.6	21867.3	1.00371	0.00370622	0.93553	0.999649	21795.9	21821.6	1.00118	0.00117786	0.980042	0.997282	21866.8	21843.2	0.998922	0.00107832	0.987497	0.993184	21849.1	22007	1.00722	0.00722453	0.885933	0.999662	21848.3	22075.9	1.01042	0.0104169	0.835363	0.997555
Kynurenic acid	Amino acid	161251	160603	0.995981	0.00401948	0.93921	0.997973	161273	160468	0.995005	0.00499459	0.914569	0.999649	161240	160419	0.994909	0.00509093	0.914825	0.997282	161325	159255	0.987171	0.0128293	0.856207	0.993184	161204	160077	0.99301	0.00699022	0.893703	0.999662	161158	160274	0.994511	0.00548906	0.914888	0.997555
3-Amino-2-piperidone	Others	233786	234725	1.00401	0.00401499	0.939213	0.997973	233777	234791	1.00434	0.0043396	0.92563	0.999649	233785	235125	1.00573	0.00573175	0.904145	0.997282	234133	236328	1.00937	0.00937176	0.893027	0.993184	234204	236011	1.00772	0.0077168	0.879403	0.999662	234327	235049	1.00308	0.0030796	0.951152	0.997555
N2-Methylguanosine	Nucleotide	16765.5	16830.5	1.00387	0.00387423	0.941164	0.997973	16755.8	16887.5	1.00786	0.00786153	0.866103	0.999649	16755	16947.1	1.01146	0.0114645	0.810054	0.997282	16743.5	17052.8	1.01847	0.0184685	0.798304	0.993184	16728.2	17227.8	1.02987	0.0298652	0.574183	0.999662	16732.8	17334	1.03593	0.0359278	0.486087	0.997555
2-Methylbutyrylglycine	Amino acid	102546	102923	1.00367	0.00367478	0.942746	0.997973	102511	103131	1.00605	0.00604699	0.893676	0.999649	102615	102482	0.998701	0.0012989	0.977795	0.997282	103039	100800	0.978271	0.0217285	0.755382	0.993184	102890	101887	0.990243	0.00975665	0.850643	0.999662	102802	102775	0.999739	0.000261224	0.995978	0.997555
N2-Acetyl-asparagine	Amino acid	79655.3	79953.3	1.00374	0.00374089	0.944921	0.997973	79703.7	79679	0.99969	0.000310209	0.994797	0.999649	79704.1	79666	0.999522	0.000478183	0.992075	0.997282	79348.9	81170.8	1.02296	0.0229613	0.743591	0.993184	79511.6	79946	1.00546	0.00546271	0.913507	0.999662	79602	78810.8	0.990061	0.00993897	0.8401	0.997555
Erythritol	Carbohydrate	15230	15284	1.00355	0.00354703	0.946381	0.997973	15226.9	15300.9	1.00486	0.00485979	0.916958	0.999649	15226.3	15333.8	1.00706	0.00706195	0.881794	0.997282	15173.5	15299.4	1.0083	0.00829655	0.903363	0.993184	15177.1	15286	1.00718	0.00717533	0.886013	0.999662	15194.5	15095.3	0.993472	0.00652771	0.894853	0.997555
Serine	Amino acid	119375	118956	0.996487	0.0035125	0.947246	0.997973	119377	118937	0.996313	0.00368668	0.937269	0.999649	119337	119101	0.99802	0.00198015	0.966975	0.997282	119380	119177	0.998304	0.0016965	0.980662	0.993184	119374	119198	0.99853	0.00147006	0.976917	0.999662	119396	118823	0.995201	0.00479918	0.922855	0.997555
Succinic acid	Energy	421063	422446	1.00328	0.00328424	0.950368	0.997973	421357	420824	0.998736	0.00126381	0.978241	0.999649	421501	419390	0.994991	0.00500879	0.915599	0.997282	419159	424994	1.01392	0.0139206	0.844977	0.993184	419317	424379	1.01207	0.0120721	0.815355	0.999662	419549	423266	1.00886	0.00885762	0.860237	0.997555
Octenoyl-carnitine (C8:1)	Lipid	3.41328e+06	3.42409e+06	1.00317	0.00316732	0.950625	0.997973	3.41519e+06	3.41355e+06	0.999521	0.000479437	0.991448	0.999649	3.4168e+06	3.3993e+06	0.994877	0.00512296	0.912095	0.997282	3.40707e+06	3.35356e+06	0.984294	0.0157064	0.815977	0.993184	3.40481e+06	3.36596e+06	0.988588	0.0114117	0.815238	0.999662	3.40511e+06	3.34408e+06	0.982078	0.0179222	0.711175	0.997555
N-Acetyl-threonine	Amino acid	164863	164363	0.99697	0.00303042	0.954058	0.997973	164952	163855	0.99335	0.00665037	0.885304	0.999649	164986	163126	0.988729	0.011271	0.809977	0.997282	165089	163678	0.991452	0.0085475	0.90245	0.993184	164949	164768	0.998904	0.00109573	0.982884	0.999662	164960	164554	0.997539	0.00246087	0.96085	0.997555
Threonine	Amino acid	181950	182493	1.00299	0.00298873	0.956484	0.997973	182045	181956	0.999515	0.000484556	0.991991	0.999649	181971	182547	1.00317	0.00316847	0.948232	0.997282	181855	185047	1.01756	0.0175563	0.807111	0.993184	181982	184344	1.01298	0.0129796	0.803016	0.999662	182026	184643	1.01438	0.0143788	0.776301	0.997555
N-Acetylglutamic acid	Amino acid	434135	435327	1.00275	0.00274615	0.959382	0.997973	434091	435586	1.00344	0.00344389	0.942221	0.999649	433979	437099	1.00719	0.00719025	0.881397	0.997282	433027	439777	1.01559	0.0155898	0.825809	0.993184	433476	436641	1.0073	0.00730264	0.886953	0.999662	433804	433388	0.999041	0.00095914	0.984729	0.997555
Indole-3-lactic acid	Amino acid	7826.43	7806.98	0.997514	0.00248594	0.963425	0.997973	7817.97	7852.54	1.00442	0.00442247	0.926598	0.999649	7810.58	7921.5	1.0142	0.0142017	0.772008	0.997282	7883.29	7963.19	1.01013	0.0101347	0.891456	0.993184	7887.35	7938.29	1.00646	0.00645862	0.904581	0.999662	7892	7898.32	1.0008	0.000801942	0.987769	0.997555
Adenosine	Nucleotide	399676	400613	1.00234	0.00234396	0.963984	0.997973	399597	401083	1.00372	0.00371951	0.935244	0.999649	399882	399234	0.998379	0.00162085	0.972446	0.997282	399491	402573	1.00772	0.00771513	0.911844	0.993184	399505	402921	1.00855	0.00855111	0.86607	0.999662	399754	400888	1.00284	0.00283595	0.954222	0.997555
N1-Methyladenosine	Nucleotide	3.95693e+06	3.94805e+06	0.997756	0.00224366	0.965473	0.997973	3.95742e+06	3.94509e+06	0.996883	0.00311721	0.945431	0.999649	3.95841e+06	3.93157e+06	0.993219	0.00678057	0.884645	0.997282	3.95665e+06	3.919e+06	0.990484	0.00951616	0.891193	0.993184	3.95333e+06	3.94475e+06	0.99783	0.00217028	0.965869	0.999662	3.95334e+06	3.9412e+06	0.996931	0.00306892	0.950748	0.997555
Butyrobetaine	Amino acid	153625	153296	0.997854	0.00214587	0.966715	0.997973	153644	153188	0.997029	0.00297077	0.947232	0.999649	153831	151415	0.9843	0.0157005	0.7358	0.997282	152722	153998	1.00835	0.00835306	0.905287	0.993184	152631	154942	1.01514	0.0151372	0.768023	0.999662	152716	154733	1.01321	0.0132111	0.795086	0.997555
5-Hydroxyindole-3-acetic acid	Amino acid	21004	21050.6	1.00222	0.00221728	0.967164	0.997973	20977.9	21196.4	1.01042	0.0104179	0.827428	0.999649	20974.3	21310.7	1.01604	0.0160402	0.741064	0.997282	20949.4	21193	1.01163	0.0116297	0.863117	0.993184	20920.6	21471.6	1.02634	0.0263396	0.600456	0.999662	20935.1	21487.8	1.0264	0.0264033	0.605684	0.997555
Glutaryl-carnitine (C5:0-COOH)	Lipid	836199	834617	0.998107	0.00189269	0.971074	0.997973	836035	835530	0.999396	0.000603697	0.98951	0.999649	836270	833342	0.996499	0.00350109	0.941059	0.997282	834943	836604	1.00199	0.00198918	0.977163	0.993184	834327	842520	1.00982	0.00981985	0.846766	0.999662	834497	843350	1.01061	0.0106093	0.832646	0.997555
Leucine	Amino acid	25334.8	25381	1.00182	0.00182376	0.972372	0.997973	25337.3	25367.6	1.0012	0.00119672	0.979434	0.999649	25345.1	25314.1	0.998776	0.00122383	0.979337	0.997282	25351.6	25336.5	0.999404	0.000596078	0.993184	0.993184	25344.4	25402.6	1.0023	0.00229591	0.964067	0.999662	25344.8	25418.7	1.00291	0.00291321	0.953519	0.997555
Thymine	Nucleotide	18659.9	18692.5	1.00175	0.00174741	0.973762	0.997973	18663.4	18673.7	1.00055	0.000552151	0.990578	0.999649	18662.5	18684.7	1.00119	0.00119009	0.980167	0.997282	18616.8	18777.3	1.00862	0.00862433	0.903672	0.993184	18614.3	18821.8	1.01115	0.0111475	0.830296	0.999662	18615.7	18876.6	1.01402	0.0140172	0.783434	0.997555
4-Pyridoxic acid	Cofactors and vitamins	2.23783e+06	2.23424e+06	0.998396	0.00160374	0.976177	0.997973	2.23769e+06	2.23497e+06	0.998785	0.00121487	0.97953	0.999649	2.23683e+06	2.24129e+06	1.00199	0.00199265	0.96716	0.997282	2.22569e+06	2.2465e+06	1.00935	0.00934884	0.894692	0.993184	2.22606e+06	2.24631e+06	1.0091	0.00909602	0.859676	0.999662	2.22717e+06	2.23938e+06	1.00548	0.0054837	0.912977	0.997555
Glutamic acid	Amino acid	13259.9	13239.1	0.998429	0.00157099	0.976276	0.997973	13255.5	13263.6	1.00062	0.000615386	0.989489	0.999649	13246.9	13335.8	1.00672	0.00671608	0.886954	0.997282	13200	13770.2	1.0432	0.0432015	0.53703	0.993184	13214.3	13705.1	1.03714	0.0371391	0.465059	0.999662	13234.4	13639.5	1.03061	0.0306075	0.538347	0.997555
Urea	Others	278281	278712	1.00155	0.00154861	0.976509	0.997973	278304	278588	1.00102	0.00102213	0.982414	0.999649	278353	278283	0.999748	0.000252411	0.995766	0.997282	278749	279983	1.00443	0.0044276	0.950307	0.993184	278750	280174	1.00511	0.00510946	0.922269	0.999662	278745	280788	1.00733	0.00732804	0.887879	0.997555
Proline betaine	Amino acid	2.61836e+07	2.61555e+07	0.998926	0.00107377	0.982934	0.997973	2.61866e+07	2.61407e+07	0.998246	0.00175388	0.968197	0.999649	2.62185e+07	2.58964e+07	0.987713	0.0122872	0.784556	0.997282	2.61267e+07	2.57823e+07	0.98682	0.01318	0.846464	0.993184	2.608e+07	2.61358e+07	1.00214	0.00213717	0.966122	0.999662	2.60871e+07	2.60748e+07	0.999531	0.00046853	0.992572	0.997555
2-Aminoadipic acid	Amino acid	115562	115663	1.00087	0.000871363	0.986833	0.997973	115526	115862	1.0029	0.00290463	0.950351	0.999649	115517	116075	1.00484	0.00483667	0.919657	0.997282	115669	115392	0.997608	0.0023925	0.973033	0.993184	115613	115875	1.00226	0.00226389	0.965283	0.999662	115625	115813	1.00162	0.00162472	0.974574	0.997555
N2,N2-Dimethylguanosine	Nucleotide	24980.6	24961.1	0.999216	0.000783858	0.98799	0.997973	24978.3	24973.7	0.999812	0.000188129	0.996732	0.999649	24982.5	24937.1	0.998183	0.00181697	0.969328	0.997282	24940.9	24587	0.985811	0.0141893	0.838415	0.993184	24914	24789.2	0.994988	0.0050117	0.922013	0.999662	24909.3	24805.4	0.995827	0.00417295	0.933965	0.997555
N-Acetyl-valine	Amino acid	31639.4	31618.6	0.99934	0.000659571	0.989954	0.997973	31636.2	31636.8	1.00002	2.03178e-05	0.999649	0.999649	31647.5	31540.5	0.996618	0.00338207	0.943134	0.997282	31718.3	31924.9	1.00651	0.00651481	0.925294	0.993184	31710.8	32024.2	1.00988	0.0098829	0.845714	0.999662	31727.2	31929.2	1.00637	0.00636705	0.898651	0.997555
Nicotinic acid	Cofactors and vitamins	3605.98	3603.86	0.999411	0.000588565	0.991132	0.997973	3616.89	3537.93	0.978171	0.0218294	0.633366	0.999649	3618.52	3481.85	0.962231	0.0377688	0.414175	0.997282	3585.59	3655.18	1.01941	0.0194076	0.785986	0.993184	3592.87	3599.12	1.00174	0.00174046	0.973391	0.999662	3591.59	3618.32	1.00744	0.00744005	0.885467	0.997555
Glucuronic acid	Carbohydrate	511146	511431	1.00056	0.000557071	0.991372	0.997973	511094	511730	1.00124	0.00124497	0.978045	0.999649	511381	509588	0.996495	0.00350513	0.939887	0.997282	510907	514287	1.00662	0.00661541	0.924593	0.993184	510801	515750	1.00969	0.00968994	0.849286	0.999662	510988	515190	1.00822	0.00822323	0.870014	0.997555
Propionyl-carnitine (C3:0)	Lipid	203410	203493	1.00041	0.000407284	0.99378	0.997973	203432	203380	0.999742	0.000258246	0.995471	0.999649	203710	201214	0.987747	0.0122535	0.794172	0.997282	201423	206083	1.02314	0.0231352	0.744775	0.993184	201297	207459	1.03061	0.0306089	0.55931	0.999662	201469	207528	1.03007	0.0300736	0.566846	0.997555
(Nor)valine betaine	Amino acid	124686	124706	1.00016	0.000158438	0.997588	0.997973	124561	125434	1.007	0.00700302	0.878931	0.999649	124587	125585	1.00801	0.00800911	0.862526	0.997282	124479	121754	0.97811	0.0218897	0.749249	0.993184	124390	122104	0.981618	0.0183818	0.716434	0.999662	124388	120881	0.971803	0.0281969	0.581499	0.997555
Xanthine	Nucleotide	1.09049e+06	1.09063e+06	1.00013	0.00013022	0.997973	0.997973	1.08835e+06	1.10316e+06	1.01361	0.0136125	0.764964	0.999649	1.08737e+06	1.11624e+06	1.02655	0.0265483	0.569494	0.997282	1.08619e+06	1.09184e+06	1.0052	0.00519792	0.941173	0.993184	1.08519e+06	1.10241e+06	1.01587	0.0158681	0.756911	0.999662	1.08588e+06	1.09997e+06	1.01297	0.0129737	0.795484	0.997555
The results are adjusted for parents’ education at 3 months and urinary caffeine at 4 years of age.
a When the exposure is NOx during the first year of life, Perason cor=0.99 (p<2.2e-16), comparing the fold change of the 259 metabolites (excluding caffeine) in this model with the fold change in the main model (adjusting for only parental education)
a When the exposure is PM10 during the first year of life, Perason cor=0.98 (p<2.2e-16), comparing the fold change of the 259 metabolites (excluding caffeine) in this model with the fold change in the main model (adjusting for only parental education)
a When the exposure is PM2.5 during the first year of life, Perason cor=0.98 (p<2.2e-16), comparing the fold change of the 259 metabolites (excluding caffeine) in this model with the fold change in the main model (adjusting for only parental education)
b When the exposure is NOx during the first year of life, P value of Kolmogorov-Smirnov test=0.98, comparing the distribution of p values of the 259 metabolite-specific associations (excluding caffeine) in this model with the main model (adjusting for only parental education)
b When the exposure is PM10 during the first year of life, P value of Kolmogorov-Smirnov test=0.96, comparing the distribution of p values of the 259 metabolite-specific associations (excluding caffeine) in this model with the main model (adjusting for only parental education)
b When the exposure is PM2.5 during the first year of life, P value of Kolmogorov-Smirnov test=0.87, comparing the distribution of p values of the 259 metabolite-specific associations (excluding caffeine) in this model with the main model (adjusting for only parental education)
c When the exposure is NOx during the prior year of life, Perason cor=0.99 (p<2.2e-16), comparing the fold change of the 259 metabolites (excluding caffeine) in this model with the fold change in the main model (adjusting for only parental education)
c When the exposure is PM10 during the prior year of life, Perason cor=0.99 (p<2.2e-16), comparing the fold change of the 259 metabolites (excluding caffeine) in this model with the fold change in the main model (adjusting for only parental education)
c When the exposure is PM2.5 during the prior year of life, Perason cor=0.99 (p<2.2e-16), comparing the fold change of the 259 metabolites (excluding caffeine) in this model with the fold change in the main model (adjusting for only parental education)
d When the exposure is NOx during the prior year of life, P value of Kolmogorov-Smirnov test=0.76, comparing the distribution of p values of the 259 metabolite-specific associations (excluding caffeine) in this model with the main model (adjusting for only parental education)
d When the exposure is PM10 during the prior year of life, P value of Kolmogorov-Smirnov test=0.93, comparing the distribution of p values of the 259 metabolite-specific associations (excluding caffeine) in this model with the main model (adjusting for only parental education)
d When the exposure is PM2.5 during the prior year of life, P value of Kolmogorov-Smirnov test=0.93, comparing the distribution of p values of the 259 metabolite-specific associations (excluding caffeine) in this model with the main model (adjusting for only parental education)

## Sheet: Table B.9 Smoking adjusted 4y
Table B.9. Sensitivity analyses for the associations between air pollution and metabolites at 4 years, additionally adjusted for smoking
		Air pollution during the first year of life (adjusted for maternal smoking during pregnancy and parental smoking during first year of life)a																		Air pollution during the prior year of life (adjusted for parental smoking during prior year of life)b
Metabolite	Superpathway	Predicted median at median level of Nox	Predicted median with 1 IQR increase of Nox from median	Fold changec	Absolute % change	Pvalued	Qvalue	Predicted median at median level of PM10	Predicted median with 1 IQR increase of PM10 from median	Fold changec	Absolute % change	Pvalued	Qvalue	Predicted median at median level of PM2.5	Predicted median with 1 IQR increase of PM2.5 from median	Fold changec	Absolute % change	Pvalued	Qvalue	Predicted median at median level of Nox	Predicted median with 1 IQR increase of Nox from median	Fold changee	Absolute % change	Pvaluef	Qvalue	Predicted median at median level of PM10	Predicted median with 1 IQR increase of PM10 from median	Fold changee	Absolute % change	Pvaluef	Qvalue	Predicted median at median level of PM2.5	Predicted median with 1 IQR increase of PM2.5 from median	Fold changee	Absolute % change	Pvaluef	Qvalue
1,3,7-Trimethyluric acid	Nucleotide	61262.3	78642.3	1.2837	0.283699	8.52936e-07	0.000221763	61741.1	75865.2	1.22876	0.228763	2.91468e-06	0.000757816	62605.5	74397.6	1.18836	0.188355	3.95124e-05	0.00513661	61777	84807.9	1.37281	0.372807	1.91021e-05	0.00124812	62972	77277.5	1.22717	0.227173	0.000237393	0.0205741	63492.9	76502.7	1.2049	0.204902	0.000540787	0.0351511
5-Acetylamino-6-amino-3-methyluracil	Nucleotide	206936	257420	1.24396	0.243963	1.59583e-05	0.00207457	208247	249446	1.19784	0.197836	3.81886e-05	0.00330968	210786	243409	1.15477	0.154773	0.000579641	0.0215295	207661	272291	1.31123	0.311227	0.000213671	0.00925906	211508	248518	1.17498	0.174978	0.00293109	0.105976	213299	243181	1.14009	0.140094	0.0115358	0.249943
Dimethylxanthine	Nucleotide	76575.9	93716.9	1.22384	0.223844	0.000110759	0.00610381	76586.2	93031.5	1.21473	0.21473	3.48906e-05	0.00330968	77233.5	93285.3	1.20783	0.207835	3.01594e-05	0.00513661	76570.5	100098	1.30727	0.307271	0.000311523	0.0115708	77347.6	94789	1.22549	0.225494	0.000345155	0.021006	77929.6	94007.7	1.20632	0.206316	0.0007247	0.0376844
1,3-Dimethyluric acid	Nucleotide	63913.5	78254.2	1.22438	0.224377	0.000128443	0.00610381	64239.8	76172.9	1.18576	0.185758	0.000205322	0.0106768	64863.3	75064.5	1.15727	0.157271	0.000777468	0.0252677	64194	81848.6	1.27502	0.27502	0.00122698	0.0354462	65177.9	75558.5	1.15927	0.159265	0.0081809	0.193367	65648.3	74149.6	1.1295	0.129499	0.0233758	0.405181
(1,7-)Dimethyluric acid	Nucleotide	978355	1.18818e+06	1.21447	0.214471	0.000139042	0.00610381	981286	1.16789e+06	1.19016	0.190161	0.000104628	0.00680081	990049	1.16115e+06	1.17282	0.172817	0.000204577	0.01773	985408	1.26454e+06	1.28326	0.283261	0.000848129	0.0275642	998533	1.17775e+06	1.17948	0.179481	0.0032608	0.105976	1.00593e+06	1.1567e+06	1.14988	0.149881	0.00950458	0.224654
Cyclamic acid	Xenobiotics	6028.13	4964.7	0.823589	0.176411	0.000140857	0.00610381	6007.24	5129.91	0.853954	0.146046	0.000435834	0.0161881	5992	5081.03	0.847969	0.152031	0.000485048	0.0215295	6235.37	4435.96	0.711419	0.288581	2.50566e-06	0.000325735	6132.18	4666.08	0.760916	0.239084	2.21851e-07	2.88406e-05	5998.93	4200.91	0.700277	0.299723	7.58722e-12	1.97268e-09
Umbelliferone	Others	12198.9	15137.6	1.2409	0.240899	0.000227264	0.00844122	12351.8	14347.8	1.16159	0.161593	0.00353777	0.0919819	12512	13955.6	1.11538	0.115379	0.0276695	0.378635	11854.8	16072.9	1.35581	0.35581	1.74348e-06	0.000325735	11889.7	15387.7	1.2942	0.294197	1.06485e-07	2.7686e-05	11885	16008.4	1.34694	0.34694	2.0505e-09	2.66565e-07
6-Amino-5-formamido-1,3-dimethyluracil	Nucleotide	1.4604e+06	1.77193e+06	1.21332	0.213318	0.000384466	0.0124951	1.46569e+06	1.7408e+06	1.1877	0.187698	0.000402724	0.0161881	1.47808e+06	1.7411e+06	1.17794	0.177945	0.000476984	0.0215295	1.44948e+06	1.94196e+06	1.33976	0.339761	0.000181468	0.00925906	1.4689e+06	1.81411e+06	1.23501	0.235011	0.000403961	0.021006	1.47886e+06	1.80492e+06	1.22048	0.220481	0.000532647	0.0351511
1-Methylxanthine	Nucleotide	1.29184e+06	1.51295e+06	1.17116	0.171158	0.00353472	0.0907845	1.29349e+06	1.49941e+06	1.1592	0.159197	0.00222252	0.064206	1.3012e+06	1.50573e+06	1.15718	0.157183	0.00168251	0.048606	1.28721e+06	1.63414e+06	1.26952	0.26952	0.00160462	0.04172	1.30253e+06	1.53594e+06	1.17919	0.179195	0.00398561	0.11514	1.31134e+06	1.51667e+06	1.15658	0.15658	0.00892435	0.224654
Saccharin	Xenobiotics	1.00241e+06	860168	0.858099	0.141901	0.0038688	0.0907845	998678	882296	0.883464	0.116536	0.00678493	0.126006	993837	885064	0.890553	0.109447	0.0176775	0.255342	997777	888216	0.890195	0.109805	0.103844	0.999733	991788	937039	0.944798	0.0552022	0.242923	0.997273	990021	936170	0.945606	0.0543936	0.220839	0.999744
2-Benzoxazolol	Others	2428.4	2820.9	1.16163	0.161629	0.00399352	0.0907845	2438.14	2767.64	1.13514	0.135144	0.00516831	0.110951	2453.71	2773.8	1.13045	0.13045	0.00667568	0.148552	2515.21	2484.33	0.987723	0.0122766	0.854686	0.999733	2510.97	2522.46	1.00458	0.0045776	0.927638	0.997273	2508.89	2555.52	1.01859	0.0185855	0.725635	0.999744
Methyluric acid	Nucleotide	1.0572e+06	1.22969e+06	1.16316	0.163164	0.00419005	0.0907845	1.05638e+06	1.22797e+06	1.16243	0.162434	0.00144594	0.046993	1.06097e+06	1.24144e+06	1.1701	0.1701	0.000538728	0.0215295	1.06236e+06	1.31241e+06	1.23538	0.235377	0.00512842	0.121217	1.07476e+06	1.23342e+06	1.14763	0.147628	0.015584	0.290344	1.08252e+06	1.20599e+06	1.11406	0.114057	0.0497549	0.758905
Acetaminophen	Xenobiotics	9675.95	8037.57	0.830675	0.169325	0.00459273	0.0918545	9630.14	8367.78	0.868915	0.131085	0.0126576	0.205156	9558.63	8642.14	0.904119	0.0958806	0.0782635	0.726732	9608.52	10393.1	1.08165	0.0816543	0.308329	0.999733	9611.33	10395.1	1.08154	0.0815442	0.11011	0.997273	9621.88	10470.7	1.08821	0.0882125	0.0548136	0.758905
Succinylacetone	Amino acid	9787.87	11393.1	1.16401	0.164007	0.00572941	0.104906	9818.19	11215.7	1.14234	0.142338	0.00554756	0.110951	9890.96	11205.4	1.1329	0.132896	0.00729925	0.148552	9935.82	11006.3	1.10774	0.107738	0.131644	0.999733	9927	11044	1.11253	0.112526	0.0315757	0.513104	9974.91	10965.3	1.09929	0.0992884	0.0564828	0.758905
Ferulic acid 4-sulfate	Others	287916	331133	1.1501	0.150104	0.0060523	0.104906	288652	326574	1.13137	0.131373	0.00549256	0.110951	290452	327362	1.12708	0.127077	0.00608508	0.148552	294265	312098	1.0606	0.0606026	0.396338	0.999733	294954	308068	1.04446	0.0444639	0.392736	0.997273	295449	306818	1.03848	0.0384779	0.456057	0.999744
N-Methyl-proline	Amino acid	199267	229188	1.15016	0.150156	0.00649118	0.105482	200070	225604	1.12762	0.127625	0.00757158	0.131241	201506	226484	1.12396	0.123957	0.0101185	0.177114	201696	218473	1.08318	0.0831767	0.256431	0.999733	202409	214443	1.05945	0.0594536	0.254772	0.997273	203226	211065	1.03858	0.038577	0.454074	0.999744
4-Hydroxycoumarin	Others	2160.05	2452.87	1.13556	0.135561	0.0124568	0.190516	2166.1	2418.34	1.11645	0.116449	0.013414	0.205156	2175.2	2437.65	1.12065	0.120655	0.0113299	0.184111	2187.71	2549.69	1.16546	0.165459	0.0274697	0.476141	2194.73	2499.38	1.13881	0.138809	0.0116844	0.253161	2195.23	2556.24	1.16445	0.164453	0.00387299	0.125872
Panthenol	Cofactors and vitamins	5542.79	6301.56	1.13689	0.136893	0.0148923	0.215111	5559.55	6205.11	1.11612	0.116118	0.016208	0.221794	5580.78	6260.11	1.12173	0.121728	0.0122366	0.187148	5598.2	6291.13	1.12378	0.123777	0.11663	0.999733	5641.98	6007.59	1.0648	0.0648017	0.24114	0.997273	5656.08	5967.67	1.05509	0.0550885	0.296915	0.999744
Anserine	Amino acid	135132	151832	1.12358	0.123579	0.0313356	0.405751	135343	150481	1.11185	0.111848	0.0222015	0.274876	136447	149712	1.09722	0.0972168	0.0478233	0.508245	134026	162040	1.20902	0.209022	0.00921518	0.199662	135192	154889	1.14569	0.145693	0.0156339	0.290344	135343	157627	1.16465	0.164647	0.00809552	0.224654
Furosine	Amino acid	4765.68	5262.43	1.10423	0.104235	0.0317962	0.405751	4766.65	5234.63	1.09818	0.0981788	0.0209295	0.272084	4795.82	5218.32	1.0881	0.0880978	0.0365642	0.458862	4842	5196.11	1.07313	0.0731332	0.254741	0.999733	4847.55	5165.27	1.06554	0.0655424	0.15879	0.997273	4864.67	5100.11	1.0484	0.0483982	0.30022	0.999744
Stearic acid	Lipid	3.48287e+06	3.07877e+06	0.883974	0.116026	0.0327722	0.405751	3.47132e+06	3.14669e+06	0.906483	0.093517	0.0527636	0.571606	3.45181e+06	3.20753e+06	0.929233	0.070767	0.156955	0.995431	3.4806e+06	2.99506e+06	0.860501	0.139499	0.0368376	0.563399	3.4523e+06	3.23799e+06	0.937923	0.0620768	0.218124	0.997273	3.4421e+06	3.34196e+06	0.970908	0.0290921	0.565437	0.999744
Acetaminophen-glucuronide	Xenobiotics	42482.4	37900.8	0.892153	0.107847	0.0418079	0.494093	42393	38286.2	0.903124	0.0968756	0.0358666	0.423878	42201.6	38205.9	0.905318	0.0946823	0.0460521	0.508245	42503.5	39196.1	0.922184	0.0778156	0.269469	0.999733	42362.5	39836.1	0.940361	0.0596388	0.228535	0.997273	42282.8	39926.9	0.944281	0.0557189	0.23476	0.999744
Palmitic acid	Lipid	3.58283e+06	3.19835e+06	0.892688	0.107312	0.048362	0.540252	3.57151e+06	3.26516e+06	0.914225	0.0857749	0.0756722	0.702671	3.55268e+06	3.32541e+06	0.936027	0.0639731	0.200541	0.995431	3.58242e+06	3.14056e+06	0.876659	0.123341	0.0662488	0.700992	3.55563e+06	3.37086e+06	0.948033	0.0519668	0.30424	0.997273	3.54601e+06	3.46879e+06	0.978226	0.0217741	0.667955	0.999744
Quinic acid	Others	705768	780267	1.10556	0.105558	0.0498694	0.540252	703285	785834	1.11738	0.117377	0.0152636	0.220474	705058	796327	1.12945	0.129449	0.00742762	0.148552	719682	654871	0.909945	0.0900552	0.203727	0.999733	717808	653866	0.91092	0.0890798	0.0861063	0.997273	716178	630771	0.880746	0.119254	0.0197393	0.379637
Protocatechuic acid	Others	21268.9	23479.6	1.10394	0.103942	0.0573666	0.596612	21326.2	23173.9	1.08664	0.0866366	0.0664104	0.664104	21399.8	23290.9	1.08837	0.0883669	0.0645824	0.62569	21630.4	22397.7	1.03547	0.0354723	0.605958	0.999733	21656.8	22258.8	1.0278	0.0277966	0.585199	0.997273	21652.3	22502.6	1.03927	0.0392726	0.461891	0.999744
Tryptophan betaine	Amino acid	15573.2	17335.1	1.11314	0.113136	0.0726655	0.712481	15651.9	16983.7	1.08509	0.085091	0.118566	0.96335	15627.3	17396.7	1.11323	0.113226	0.0388268	0.458862	15144.3	21600.6	1.42632	0.426318	1.92018e-05	0.00124812	15563.8	19168.2	1.2316	0.231595	0.000726745	0.0314923	15726.6	18788.1	1.19467	0.194673	0.00273297	0.10151
Linoleic acid	Lipid	19544.4	17650	0.903073	0.0969268	0.0743186	0.712481	19479.5	18033.8	0.925783	0.0742168	0.123921	0.97635	19389.4	18299.6	0.943796	0.0562042	0.259529	0.995431	19434.9	18410	0.947264	0.0527356	0.441907	0.999733	19349.2	19141.6	0.989268	0.0107315	0.833698	0.997273	19334.8	19275.5	0.996931	0.00306889	0.952251	0.999744
Oleic acid	Lipid	138698	125481	0.904708	0.0952915	0.0783669	0.712481	138283	127872	0.924711	0.0752892	0.116413	0.96335	137617	130011	0.944729	0.0552707	0.264766	0.995431	138883	126626	0.911742	0.0882579	0.192786	0.999733	138132	132550	0.95959	0.0404104	0.421796	0.997273	137907	134033	0.971912	0.0280884	0.576052	0.999744
Caffeine	Nucleotide	4750.65	5196.05	1.09376	0.0937561	0.0813841	0.712481	4754.2	5173.48	1.08819	0.0881916	0.0624154	0.64912	4771.16	5177.57	1.08518	0.0851798	0.0649755	0.62569	4748.08	5463.93	1.15077	0.150766	0.049596	0.586134	4784.87	5232.42	1.09354	0.0935352	0.0950459	0.997273	4800.93	5203.43	1.08384	0.0838394	0.124371	0.999744
Adipic Acid	Others	105272	115755	1.09957	0.0995738	0.0822094	0.712481	105185	115939	1.10224	0.102236	0.0437202	0.494228	105163	119151	1.13302	0.133018	0.0102181	0.177114	107769	114436	1.06186	0.0618628	0.405957	0.999733	108259	110615	1.02176	0.0217641	0.676201	0.997273	108456	108121	0.996904	0.0030956	0.950035	0.999744
1,6-Anhydroglucose	Carbohydrate	17696.9	19316.3	1.09151	0.0915094	0.100173	0.840162	17776	18948.6	1.06596	0.065963	0.170671	0.997	17875.6	18714.4	1.04693	0.0469255	0.326562	0.995431	17659.8	18807.7	1.065	0.0650012	0.345792	0.999733	17684.7	18685.8	1.05661	0.0566074	0.255009	0.997273	17724.3	18591.1	1.04891	0.0489087	0.318067	0.999744
Ectoine	Cofactors and vitamins	194052	179409	0.924538	0.0754616	0.112749	0.916082	193756	180309	0.930599	0.0694012	0.095688	0.857892	193153	179322	0.928393	0.071607	0.097178	0.871251	194709	189922	0.975414	0.0245857	0.718175	0.999733	195001	186224	0.954994	0.0450063	0.362677	0.997273	194936	183611	0.941903	0.0580975	0.243765	0.999744
3-Hydroxyanthranilic acid	Amino acid	15335.7	16640.6	1.08509	0.085089	0.126397	0.995852	15382	16387.8	1.06539	0.0653869	0.176477	0.997	15448.9	16227.6	1.0504	0.0504041	0.291765	0.995431	15459.5	17048.1	1.10276	0.102759	0.14993	0.999733	15522.3	16672.4	1.07409	0.074094	0.155279	0.997273	15544.1	16784.1	1.07977	0.0797738	0.127201	0.999744
Cysteine-S-sulfate	Amino acid	59764.6	64598.5	1.08088	0.0808812	0.133881	0.996988	60055.1	63247.6	1.05316	0.0531604	0.251866	0.997	60320.9	62529.5	1.03662	0.0366152	0.422173	0.995431	60753.5	69715.8	1.14752	0.147519	0.0674031	0.700992	61244.1	66653.9	1.08833	0.0883316	0.123672	0.997273	61273	67584.6	1.10301	0.103009	0.0612962	0.758905
N-Propionylglycine	Amino acid	6758.84	7314.46	1.08221	0.0822071	0.137738	0.996988	6769.53	7253.48	1.07149	0.0714893	0.139366	0.997	6796.45	7240.91	1.0654	0.0653971	0.176616	0.995431	6781.97	7447.28	1.0981	0.0981002	0.176887	0.999733	6799.67	7343.92	1.08004	0.08004	0.129095	0.997273	6822.9	7281.04	1.06715	0.0671477	0.196677	0.999744
Methylimidazoleacetic acid	Others	6707.65	7212.8	1.07531	0.0753104	0.160652	0.996988	6705.04	7214.09	1.07592	0.0759208	0.109809	0.951674	6725.06	7249.85	1.07803	0.0780341	0.107235	0.929374	6736.48	7568.15	1.12346	0.123457	0.0828369	0.828369	6768.72	7379.57	1.09025	0.0902458	0.0861721	0.997273	6798.99	7280.53	1.07082	0.0708242	0.177926	0.999744
Methyl-histidine	Amino acid	541408	582173	1.0753	0.0752957	0.161416	0.996988	540160	586545	1.08587	0.0858734	0.0730289	0.702671	540763	596806	1.10364	0.103637	0.0373559	0.458862	542868	623262	1.14809	0.14809	0.0452893	0.586134	546950	598947	1.09507	0.0950672	0.0792216	0.997273	549767	588594	1.07062	0.0706245	0.189331	0.999744
2-Piperidone	Others	278999	258633	0.927001	0.0729993	0.162289	0.996988	278209	263329	0.946514	0.0534863	0.255671	0.997	277289	265565	0.957718	0.0422816	0.38195	0.995431	281238	241807	0.859796	0.140204	0.0332099	0.539661	279323	254467	0.911012	0.088988	0.0782383	0.997273	278558	257152	0.923153	0.0768469	0.129442	0.999744
Azelaic acid	Lipid	76662	82755.3	1.07948	0.0794827	0.164907	0.996988	76887.3	81614.4	1.06148	0.0614804	0.21524	0.997	77126.4	81566.8	1.05757	0.0575718	0.2432	0.995431	76424	91136.9	1.19252	0.192516	0.0197556	0.366889	77076.5	87160.2	1.13083	0.130826	0.0307099	0.513104	77305.4	87622.4	1.13346	0.133458	0.0254632	0.413777
3-Cresotinic acid	Others	18547.2	19909.5	1.07345	0.0734501	0.177895	0.996988	18562	19820.2	1.06778	0.0677829	0.159931	0.997	18606.3	19928	1.07104	0.0710368	0.14252	0.995431	18634.5	19937.5	1.06993	0.0699253	0.348558	0.999733	18675.6	19718.3	1.05583	0.0558306	0.308799	0.997273	18705.2	19714.4	1.05396	0.0539556	0.317757	0.999744
1,5-Anhydroglucitol	Carbohydrate	14481.5	15465.6	1.06796	0.0679575	0.195496	0.996988	14511.8	15309.2	1.05495	0.0549461	0.225908	0.997	14571.3	15179.2	1.04172	0.0417192	0.353684	0.995431	14480.3	15538	1.07304	0.0730442	0.291373	0.999733	14520.5	15302.3	1.05384	0.0538375	0.280239	0.997273	14564.1	15096.8	1.03658	0.0365776	0.456515	0.999744
2-O-Methylinosine	Nucleotide	13077.3	14107.2	1.07876	0.0787588	0.196798	0.996988	13108.3	13934	1.06299	0.0629913	0.244591	0.997	13142.9	13954.8	1.06177	0.0617697	0.250323	0.995431	12937.3	14968.9	1.15704	0.157038	0.0494169	0.586134	13076.8	14033.1	1.07313	0.0731311	0.207054	0.997273	13131	13719.5	1.04482	0.0448172	0.429771	0.999744
Cytosine	Nucleotide	104861	111615	1.06441	0.0644111	0.207682	0.996988	105068	110634	1.05298	0.0529787	0.241287	0.997	105505	109815	1.04085	0.0408533	0.378508	0.995431	103278	108435	1.04994	0.0499378	0.49101	0.999733	103381	108072	1.04538	0.0453815	0.408297	0.997273	103292	110117	1.06607	0.0660743	0.232134	0.999744
3-Phenyllactic acid	Others	9516.96	10174.1	1.06905	0.0690459	0.223267	0.996988	9528.23	10115.5	1.06163	0.0616343	0.221298	0.997	9531.06	10270.1	1.07754	0.0775382	0.133167	0.995431	9671.33	10045.8	1.03872	0.0387158	0.602157	0.999733	9708.38	9791.29	1.00854	0.00853982	0.871363	0.997273	9724.08	9635.51	0.990892	0.00910783	0.859062	0.999744
3-Hydroxyglutaric acid	Others	46130.9	48931.8	1.06072	0.0607163	0.228853	0.996988	46131	48858.2	1.05912	0.0591198	0.182845	0.997	46315.1	48671.1	1.05087	0.0508691	0.257701	0.995431	45833.8	48019.3	1.04768	0.047684	0.480966	0.999733	45895.8	47697.2	1.03925	0.0392513	0.425001	0.997273	46011.5	47089.9	1.02344	0.0234382	0.634441	0.999744
N,N,N-Trimethyl-lysine	Amino acid	1.12625e+06	1.05877e+06	0.940078	0.0599223	0.232348	0.996988	1.12524e+06	1.06187e+06	0.94368	0.0563201	0.198662	0.997	1.12238e+06	1.05973e+06	0.944187	0.0558132	0.214974	0.995431	1.1304e+06	1.0738e+06	0.949932	0.0500684	0.460284	0.999733	1.12828e+06	1.08261e+06	0.959525	0.0404748	0.416256	0.997273	1.12727e+06	1.07611e+06	0.954611	0.0453885	0.357765	0.999744
5-Methylcytosine	Nucleotide	11311.6	12034.9	1.06394	0.0639419	0.243781	0.996988	11355.6	11819.3	1.04083	0.0408323	0.389107	0.997	11398.6	11678.7	1.02458	0.0245788	0.604434	0.995431	11340	12033	1.06111	0.0611052	0.394241	0.999733	11386	11729.2	1.03014	0.0301421	0.559608	0.997273	11398.3	11698.2	1.02632	0.0263151	0.604231	0.999744
Sucrose (Disaccharide)	Carbohydrate	148258	157868	1.06482	0.0648182	0.248764	0.996988	148698	155486	1.04565	0.0456455	0.355158	0.997	148940	155901	1.04674	0.0467372	0.33412	0.995431	148515	155796	1.04902	0.0490212	0.506003	0.999733	148934	152826	1.02614	0.0261357	0.623989	0.997273	149230	150329	1.00737	0.00736524	0.884153	0.999744
N2-Acetyl-lysine	Amino acid	68133.2	64163.5	0.941736	0.058264	0.24921	0.996988	68024	64757.3	0.951977	0.0480234	0.281672	0.997	67879.8	64664.3	0.952629	0.0473708	0.306572	0.995431	67778.1	64974.9	0.958642	0.0413581	0.546786	0.999733	67700.8	65057.5	0.960956	0.0390438	0.432125	0.997273	67660.7	64136.5	0.947913	0.0520865	0.287298	0.999744
3-Hydroxyisobutyric acid	Others	9815.09	9265.18	0.943973	0.0560266	0.264069	0.996988	9793.83	9379.59	0.957704	0.0422957	0.342845	0.997	9773.36	9380.87	0.959841	0.0401589	0.38834	0.995431	9716.72	9028.3	0.929151	0.0708489	0.284202	0.999733	9686.17	9189.66	0.94874	0.0512603	0.292047	0.997273	9676.14	9104.53	0.940926	0.0590737	0.222675	0.999744
3-Methylglutaconic acid	Others	2914.35	3078.43	1.0563	0.056302	0.267737	0.996988	2916.99	3063.57	1.05025	0.0502482	0.258469	0.997	2927.75	3043.72	1.03961	0.0396079	0.383029	0.995431	2916.04	2991.92	1.02602	0.026019	0.699772	0.999733	2914.86	3009.88	1.0326	0.0325999	0.5089	0.997273	2917.13	3013.02	1.03287	0.0328704	0.503041	0.999744
Dehydroepiandrosterone-sulfate	Lipid	1045.15	1102.73	1.05509	0.0550865	0.274685	0.996988	1047.62	1090.62	1.04105	0.0410461	0.347047	0.997	1051.31	1080.74	1.02799	0.0279892	0.531087	0.995431	1060.82	1100.3	1.03722	0.0372157	0.601631	0.999733	1063.65	1080.59	1.01592	0.0159207	0.75116	0.997273	1064.57	1075.02	1.00981	0.0098098	0.838337	0.999744
Allantoin	Others	83066.5	87748.3	1.05636	0.0563621	0.307314	0.996988	83200.1	87054.5	1.04633	0.0463266	0.338472	0.997	83405.4	86941.7	1.0424	0.0423987	0.383985	0.995431	83109.9	90350.9	1.08712	0.0871249	0.242697	0.999733	83397.4	88659.1	1.06309	0.0630914	0.247379	0.997273	83512.2	88955	1.06517	0.0651736	0.222932	0.999744
N6-Methyl-lysine	Amino acid	109836	104144	0.94817	0.05183	0.308254	0.996988	109870	103668	0.943555	0.0564448	0.205157	0.997	109555	103765	0.947152	0.0528485	0.244589	0.995431	109238	106266	0.972787	0.0272129	0.693333	0.999733	109124	106816	0.978849	0.0211511	0.671942	0.997273	108956	108259	0.993605	0.00639532	0.895204	0.999744
Ethyl-glucuronide	Xenobiotics	1484.25	1564.57	1.05411	0.0541118	0.325957	0.996988	1490.24	1535.96	1.03068	0.0306782	0.518465	0.997	1495.63	1514.55	1.01265	0.0126519	0.787616	0.995431	1492	1514.93	1.01537	0.0153699	0.831261	0.999733	1491.64	1520.75	1.01952	0.0195189	0.713471	0.997273	1491.38	1532.38	1.02749	0.027491	0.605361	0.999744
Hexitol (Sorbitol, Mannitol, Galactitol)	Carbohydrate	283050	298551	1.05477	0.0547665	0.328082	0.996988	283741	295004	1.0397	0.0396951	0.418791	0.997	284100	296393	1.04327	0.0432684	0.385056	0.995431	279246	319995	1.14593	0.145928	0.0553921	0.626171	281440	306534	1.08917	0.089166	0.102087	0.997273	282539	303361	1.0737	0.0736982	0.162296	0.999744
Acetyl-carnitine (C2)	Energy	4.71161e+06	4.47824e+06	0.950469	0.0495314	0.328086	0.996988	4.70596e+06	4.50282e+06	0.956835	0.0431651	0.329662	0.997	4.70129e+06	4.44997e+06	0.946542	0.0534576	0.248279	0.995431	4.62725e+06	4.42633e+06	0.956578	0.0434219	0.528315	0.999733	4.61666e+06	4.48874e+06	0.97229	0.0277103	0.5852	0.997273	4.61487e+06	4.46546e+06	0.967626	0.0323738	0.527311	0.999744
Acetoacetic acid	Energy	18042	18912.6	1.04825	0.048255	0.336192	0.996988	18112.3	18548.5	1.02409	0.0240858	0.580553	0.997	18179.2	18154.3	0.998631	0.00136858	0.97534	0.995431	17880.6	18231.2	1.01961	0.0196084	0.781649	0.999733	17891.6	18182.3	1.01625	0.0162456	0.754342	0.997273	17892.6	18276.3	1.02144	0.0214434	0.669908	0.999744
Trimethylamine N-Oxide	Others	1.09876e+07	1.04545e+07	0.951486	0.0485138	0.338726	0.996988	1.09732e+07	1.05294e+07	0.959552	0.0404481	0.363434	0.997	1.09555e+07	1.0489e+07	0.957416	0.0425839	0.357532	0.995431	1.11016e+07	1.00762e+07	0.907631	0.0923687	0.166992	0.999733	1.10621e+07	1.021e+07	0.922972	0.0770285	0.116537	0.997273	1.10406e+07	1.00364e+07	0.909042	0.0909577	0.0611329	0.758905
Erucamide	Lipid	475909	451655	0.949037	0.0509629	0.34401	0.996988	474961	457949	0.964182	0.0358179	0.473245	0.997	473052	471402	0.996513	0.00348661	0.943054	0.995431	486851	453956	0.932434	0.0675662	0.302832	0.999733	483601	487552	1.00817	0.00817098	0.868573	0.997273	482637	502463	1.04108	0.0410784	0.408766	0.999744
Pipecolic acid betaine	Amino acid	114355	119899	1.04848	0.0484818	0.356395	0.996988	114832	117886	1.0266	0.0265977	0.552654	0.997	115307	116062	1.00655	0.00654723	0.884095	0.995431	115219	119075	1.03347	0.0334665	0.631215	0.999733	115150	119753	1.03997	0.0399697	0.433901	0.997273	115224	120211	1.04328	0.0432804	0.397797	0.999744
Carnosine	Amino acid	291960	278636	0.954362	0.0456378	0.358071	0.996988	291468	281576	0.966059	0.0339406	0.433549	0.997	291037	281326	0.966635	0.0333654	0.467014	0.995431	289905	293572	1.01265	0.0126507	0.856488	0.999733	289662	296424	1.02335	0.023346	0.648245	0.997273	289540	300243	1.03697	0.0369656	0.477295	0.999744
Phenylacetylglycine	Amino acid	27854.7	29234.6	1.04954	0.0495402	0.364483	0.996988	27864.5	29178.6	1.04716	0.0471615	0.330072	0.997	27919.8	29238.5	1.04723	0.0472324	0.340459	0.995431	28066.5	27820	0.99122	0.00878014	0.900992	0.999733	28020.9	28232.2	1.00754	0.00754055	0.886278	0.997273	28004.4	28523.9	1.01855	0.0185488	0.722044	0.999744
Alanine betaine	Amino acid	121577	127270	1.04683	0.0468274	0.37638	0.996988	121725	126504	1.03926	0.0392591	0.391329	0.997	122126	125434	1.02708	0.0270846	0.552703	0.995431	123561	125416	1.01501	0.0150102	0.834262	0.999733	123505	126125	1.02121	0.0212109	0.685512	0.997273	123536	126569	1.02455	0.0245542	0.624662	0.999744
trans-Urocanic acid	Amino acid	129129	135120	1.0464	0.0463964	0.378876	0.996988	129280	134332	1.03908	0.0390789	0.396895	0.997	129523	134340	1.03719	0.0371888	0.419016	0.995431	129230	136755	1.05823	0.0582315	0.424437	0.999733	129358	136360	1.05413	0.0541301	0.312308	0.997273	129477	137060	1.05857	0.0585717	0.258408	0.999744
N-Acetyl-tyrosine	Amino acid	752.693	787.84	1.04669	0.0466946	0.384106	0.996988	753.977	781.439	1.03642	0.0364221	0.442339	0.997	755.454	780.587	1.03327	0.0332688	0.483765	0.995431	748.273	826.948	1.10514	0.105143	0.161156	0.999733	750.781	812.183	1.08178	0.0817844	0.132863	0.997273	751.349	821.049	1.09277	0.0927653	0.0818637	0.96748
Ritalinic acid	Amino acid	979.071	1024.71	1.04661	0.0466101	0.385511	0.996988	978.541	1026.8	1.04931	0.0493134	0.303299	0.997	979.137	1038.35	1.06048	0.0604776	0.218073	0.995431	980.027	1017.55	1.03829	0.038287	0.615695	0.999733	981.893	1006.18	1.02474	0.0247395	0.658287	0.997273	983.261	998.099	1.01509	0.0150904	0.782324	0.999744
N-Acetyl-glycine	Amino acid	11580.7	11101.8	0.958646	0.0413541	0.386506	0.996988	11571.2	11149.7	0.963575	0.0364249	0.385594	0.997	11561.4	11023.6	0.953486	0.0465145	0.282552	0.995431	11539.4	10953.5	0.94923	0.0507705	0.437538	0.999733	11503.3	11234.9	0.976669	0.0233314	0.625347	0.997273	11493.1	11286.3	0.982007	0.0179926	0.699752	0.999744
Ureidosuccinic acid	Others	16386.3	17130	1.04539	0.045387	0.393446	0.996988	16456.5	16801.9	1.02099	0.0209889	0.651475	0.997	16488.9	16701	1.01287	0.0128666	0.785087	0.995431	16368.8	17454.2	1.0663	0.066304	0.33948	0.999733	16421.6	17134.3	1.0434	0.0433967	0.401162	0.997273	16453.5	17014.1	1.03407	0.0340713	0.503702	0.999744
Glucose (Hexose)	Carbohydrate	1.18532e+06	1.24076e+06	1.04677	0.0467708	0.395307	0.996988	1.1872e+06	1.23112e+06	1.037	0.0370002	0.440485	0.997	1.18972e+06	1.22844e+06	1.03255	0.0325515	0.498789	0.995431	1.18782e+06	1.20782e+06	1.01684	0.0168381	0.803156	0.999733	1.18757e+06	1.21251e+06	1.021	0.0209978	0.672557	0.997273	1.18897e+06	1.20444e+06	1.01302	0.0130166	0.794275	0.999744
Gallic acid	Others	26665	27930.2	1.04745	0.0474513	0.399463	0.996988	26685.4	27819.8	1.04251	0.0425092	0.389676	0.997	26685.5	28180.8	1.05603	0.0560318	0.263271	0.995431	26649.3	27623.8	1.03657	0.0365673	0.609661	0.999733	26675.7	27498.2	1.03083	0.0308332	0.551236	0.997273	26685.6	27627.3	1.03529	0.035289	0.485335	0.999744
Lysine	Amino acid	171735	164204	0.956152	0.0438482	0.403439	0.996988	171598	164813	0.96046	0.0395403	0.394317	0.997	171117	166217	0.971369	0.0286308	0.544056	0.995431	172165	164582	0.955952	0.044048	0.519424	0.999733	172063	163559	0.950575	0.0494246	0.315394	0.997273	171896	161783	0.941167	0.0588325	0.223092	0.999744
Homocitrulline	Amino acid	50225.8	48161.2	0.958893	0.0411068	0.426627	0.996988	50179	48389.6	0.964339	0.0356608	0.434232	0.997	50092.3	48385.7	0.96593	0.0340704	0.469241	0.995431	50215.1	47794	0.951786	0.0482137	0.485181	0.999733	50098	48509.4	0.968291	0.0317093	0.537548	0.997273	50024.6	48986	0.979238	0.0207618	0.688181	0.999744
Homogentisic acid	Others	6336.07	6089.7	0.961115	0.0388846	0.435143	0.996988	6335.04	6085.8	0.960657	0.0393434	0.367604	0.997	6331.55	5996.35	0.947059	0.0529411	0.232097	0.995431	6155.36	5947.96	0.966306	0.0336938	0.620222	0.999733	6147.31	5986.91	0.973908	0.0260919	0.609461	0.997273	6146.79	5931.96	0.965049	0.0349509	0.500935	0.999744
Creatine	Cofactors and vitamins	97071.4	93104.9	0.959138	0.0408619	0.435855	0.996988	97014.6	93329.4	0.962014	0.0379858	0.411315	0.997	96854	93199.4	0.962266	0.0377337	0.431983	0.995431	96287.1	94915.3	0.985752	0.0142476	0.839801	0.999733	96248	95032	0.987366	0.0126339	0.806776	0.997273	96202.2	95219.6	0.989786	0.0102139	0.841639	0.999744
AICA-riboside	Nucleotide	21003.7	21877.5	1.04161	0.0416051	0.438003	0.996988	21001.1	21890.5	1.04235	0.0423502	0.373572	0.997	21012.9	22111.8	1.0523	0.0522956	0.278266	0.995431	21029.6	22513.9	1.07058	0.0705791	0.336284	0.999733	21051.9	22456.3	1.06671	0.0667107	0.220861	0.997273	21079.7	22566.3	1.07052	0.0705206	0.189654	0.999744
2-Oxoadipic acid	Energy	15011.1	14428.6	0.961194	0.0388056	0.446512	0.996988	14960.1	14742.9	0.985483	0.0145169	0.750608	0.997	14941.7	14815.5	0.991556	0.00844374	0.858946	0.995431	14961.3	13806.2	0.922794	0.0772057	0.250271	0.999733	14887.5	14409.3	0.967882	0.0321178	0.527947	0.997273	14871.2	14466.9	0.972816	0.0271843	0.593134	0.999744
Isoleucine	Amino acid	257866	267862	1.03876	0.0387639	0.450043	0.996988	258131	266536	1.03256	0.0325621	0.473176	0.997	258833	264599	1.02228	0.0222794	0.631052	0.995431	257004	273650	1.06477	0.0647671	0.358757	0.999733	257042	274089	1.06632	0.0663186	0.19822	0.997273	257358	275208	1.06936	0.06936	0.162579	0.999744
Arginine	Amino acid	331755	318842	0.961076	0.0389236	0.452196	0.996988	331539	319792	0.964569	0.0354309	0.438972	0.997	330890	320678	0.969138	0.0308623	0.513554	0.995431	330606	323593	0.978789	0.0212105	0.757794	0.999733	330680	320964	0.97062	0.0293805	0.553707	0.997273	330635	315984	0.955686	0.0443138	0.359992	0.999744
Guanine	Nucleotide	24339.3	25292.5	1.03916	0.0391593	0.457678	0.996988	24289.5	25530.8	1.0511	0.0511026	0.274288	0.997	24289.8	25914.9	1.06691	0.0669053	0.160413	0.995431	24360.4	25873.2	1.0621	0.0620991	0.390869	0.999733	24374.1	25874.1	1.06154	0.0615419	0.238439	0.997273	24419.7	25833.5	1.05789	0.0578923	0.254744	0.999744
2-Aminobutyric acid	Amino acid	446671	463991	1.03878	0.0387755	0.461412	0.996988	446595	464261	1.03956	0.0395563	0.398771	0.997	446978	467569	1.04607	0.0460672	0.343636	0.995431	441276	433408	0.982169	0.017831	0.811154	0.999733	440995	434707	0.985742	0.0142583	0.795915	0.997273	440514	439347	0.997351	0.00264896	0.961295	0.999744
NeNe-Dimethyl-lysine	Amino acid	1.16977e+06	1.12656e+06	0.963065	0.0369347	0.468547	0.996988	1.16997e+06	1.12332e+06	0.960128	0.039872	0.370074	0.997	1.16845e+06	1.11524e+06	0.954464	0.0455363	0.318343	0.995431	1.17216e+06	1.13293e+06	0.966537	0.033463	0.628529	0.999733	1.17024e+06	1.14474e+06	0.978215	0.0217853	0.667025	0.997273	1.1691e+06	1.15165e+06	0.985068	0.0149324	0.762583	0.999744
Piperlonguminine	Xenobiotics	4348.05	4515.62	1.03854	0.0385391	0.472534	0.996988	4347.85	4515.35	1.03852	0.0385235	0.416194	0.997	4353.23	4535.99	1.04198	0.0419825	0.386509	0.995431	4360.09	4554.81	1.04466	0.044659	0.539808	0.999733	4370.85	4485.55	1.02624	0.0262411	0.625713	0.997273	4374.75	4477.53	1.0235	0.0234958	0.665432	0.999744
Hypoxanthine	Nucleotide	499044	481096	0.964034	0.0359657	0.478745	0.996988	498332	485375	0.973999	0.0260013	0.564702	0.997	497675	485935	0.976409	0.0235907	0.614142	0.995431	498223	473365	0.950107	0.0498934	0.466148	0.999733	496300	489674	0.98665	0.0133502	0.792531	0.997273	495749	495509	0.999515	0.000485346	0.992173	0.999744
Suberic acid	Lipid	38660.1	40146.6	1.03845	0.0384506	0.481367	0.996988	38684.8	40016.1	1.03441	0.0344144	0.473518	0.997	38718	40236.3	1.03921	0.0392137	0.415759	0.995431	38220.1	44298	1.15902	0.159023	0.047063	0.586134	38533.6	42376	1.09972	0.099718	0.0869724	0.997273	38684.9	41993.4	1.08552	0.0855246	0.129318	0.999744
Pyridoxine	Cofactors and vitamins	12811.2	13292.5	1.03757	0.0375682	0.48647	0.996988	12828.2	13203.8	1.02928	0.0292778	0.537174	0.997	12852.4	13157.1	1.0237	0.0237038	0.620984	0.995431	12781.9	13672.2	1.06965	0.0696531	0.328927	0.999733	12817.9	13461.5	1.0502	0.0502043	0.333536	0.997273	12847.8	13345.8	1.03876	0.0387613	0.448862	0.999744
Xylitol	Carbohydrate	388897	375031	0.964345	0.0356551	0.492415	0.996988	388592	376601	0.969144	0.0308561	0.500785	0.997	388059	376246	0.969558	0.0304416	0.521388	0.995431	388241	370371	0.953974	0.046026	0.502144	0.999733	387566	373340	0.963295	0.0367045	0.464782	0.997273	387259	371250	0.958661	0.0413392	0.407918	0.999744
Theanine	Amino acid	13082.5	12628.6	0.965307	0.0346927	0.494751	0.996988	13072.4	12679.2	0.969918	0.0300817	0.501958	0.997	13071.4	12472.7	0.954193	0.0458067	0.311814	0.995431	12953.2	12817	0.989485	0.0105148	0.877096	0.999733	12948.1	12843.1	0.991895	0.00810536	0.871992	0.997273	12954.1	12689.1	0.979537	0.0204633	0.681518	0.999744
Isoeugenol	Others	1466.89	1523.65	1.03869	0.0386892	0.503318	0.996988	1470.13	1505.96	1.02437	0.0243715	0.629832	0.997	1471.45	1508.93	1.02547	0.0254703	0.617187	0.995431	1471.09	1555.08	1.05709	0.0570918	0.454606	0.999733	1473.86	1540.48	1.0452	0.0451953	0.415259	0.997273	1477.07	1525.9	1.03306	0.0330645	0.540239	0.999744
4-Hydroxyhippuric acid	Others	44757.8	43172.6	0.964583	0.0354166	0.513597	0.996988	44731.5	43285.7	0.967677	0.0323231	0.497839	0.997	44636.4	43484.5	0.974196	0.0258042	0.591358	0.995431	44665.4	43396.5	0.971591	0.0284093	0.69075	0.999733	44596.9	43835.5	0.982927	0.0170733	0.746711	0.997273	44566.6	43969.5	0.986602	0.013398	0.796377	0.999744
Pipecolic acid	Amino acid	22312.2	23066.2	1.03379	0.0337909	0.517296	0.996988	22330.4	22973.2	1.02879	0.028786	0.526648	0.997	22380.7	22844.5	1.02073	0.0207253	0.654448	0.995431	22258.9	23705.8	1.06501	0.0650054	0.352598	0.999733	22315.7	23374.9	1.04746	0.0474631	0.34749	0.997273	22362.4	23210.2	1.03791	0.0379139	0.447288	0.999744
Octanoyl-carnitine (C8:0)	Lipid	78856.2	76263.9	0.967127	0.032873	0.520353	0.996988	78824.7	76368.7	0.968842	0.0311578	0.487377	0.997	78730.9	76096.6	0.96654	0.0334596	0.46668	0.995431	79243.9	73701.6	0.930061	0.0699395	0.312214	0.999733	78988.5	75151.5	0.951424	0.0485761	0.337984	0.997273	78868	75396.1	0.955979	0.0440213	0.375684	0.999744
Decanoyl-carnitine (C10:0)	Lipid	50900.4	49245.4	0.967485	0.0325154	0.522912	0.996988	50889.5	49251.6	0.967813	0.0321869	0.469194	0.997	50854	48777.7	0.959173	0.0408271	0.36902	0.995431	50895.1	49373.5	0.970102	0.0298975	0.666503	0.999733	50822.3	49810.4	0.98009	0.0199098	0.69409	0.997273	50804.7	49624.1	0.976764	0.0232363	0.64072	0.999744
Phenylacetylglutamine	Amino acid	7.44432e+06	7.2005e+06	0.967247	0.0327526	0.524202	0.996988	7.44027e+06	7.21828e+06	0.970164	0.0298363	0.508374	0.997	7.42971e+06	7.22019e+06	0.971799	0.0282012	0.542213	0.995431	7.44067e+06	7.39477e+06	0.993831	0.00616862	0.929893	0.999733	7.4436e+06	7.35253e+06	0.987765	0.012235	0.810907	0.997273	7.4409e+06	7.35508e+06	0.988467	0.0115326	0.821995	0.999744
Salicyluric acid	Others	335353	324285	0.966995	0.0330051	0.529344	0.996988	335183	325083	0.969868	0.0301325	0.513866	0.997	334719	325128	0.971347	0.0286534	0.544435	0.995431	332253	316176	0.951615	0.0483855	0.477329	0.999733	331434	322109	0.971866	0.0281345	0.578283	0.997273	331097	323901	0.978265	0.0217346	0.663689	0.999744
Adenine	Nucleotide	130380	134576	1.03218	0.0321795	0.535104	0.996988	130404	134449	1.03102	0.0310188	0.496667	0.997	130633	134183	1.02718	0.0271761	0.557335	0.995431	129749	137090	1.05658	0.056583	0.431377	0.999733	130020	135573	1.04271	0.0427095	0.412425	0.997273	130254	134698	1.03412	0.0341155	0.504379	0.999744
Cotinine	Xenobiotics	9731.46	10056.8	1.03343	0.033429	0.536337	0.996988	9743.22	9995.01	1.02584	0.0258432	0.585477	0.997	9753.79	10005.9	1.02585	0.0258519	0.593606	0.995431	9692.88	10448.8	1.07799	0.0779855	0.28526	0.999733	9736.7	10172.6	1.04477	0.0447723	0.394873	0.997273	9753.31	10131.6	1.03879	0.0387866	0.458373	0.999744
Methylcatechol	Others	56846.3	55112.1	0.969492	0.0305079	0.539291	0.996988	56830.1	55160.7	0.970625	0.0293753	0.504042	0.997	56780.5	54828.3	0.965618	0.0343823	0.443077	0.995431	56666.3	56314.6	0.993792	0.00620761	0.928252	0.999733	56715.4	55754.5	0.983057	0.0169431	0.736994	0.997273	56717.5	55297.2	0.974957	0.0250431	0.617011	0.999744
N-Acetyl-arginine	Amino acid	3.78959e+06	3.67637e+06	0.970125	0.0298752	0.55872	0.996988	3.78832e+06	3.68076e+06	0.971608	0.0283918	0.524311	0.997	3.78546e+06	3.65647e+06	0.965925	0.0340745	0.454033	0.995431	3.77976e+06	3.777e+06	0.99927	0.000729775	0.991488	0.999733	3.78147e+06	3.75892e+06	0.994035	0.00596462	0.90327	0.997273	3.78347e+06	3.71547e+06	0.982027	0.0179727	0.709615	0.999744
O-Acetyl-serine	Amino acid	20194.4	19566	0.968885	0.0311154	0.560734	0.996988	20195.6	19535.8	0.967329	0.0326711	0.488136	0.997	20156.5	19600.4	0.972413	0.0275871	0.562278	0.995431	20366.9	19270.8	0.946185	0.0538148	0.451137	0.999733	20325.9	19449.2	0.95687	0.0431303	0.427458	0.997273	20283.8	19741.5	0.973263	0.0267373	0.622587	0.999744
Methyl-2-oxovaleric acid	Energy	12550.3	12182.6	0.970705	0.0292954	0.568697	0.996988	12507.3	12435.7	0.994281	0.00571854	0.901639	0.997	12493.1	12523.5	1.00243	0.00242672	0.959761	0.995431	12450.4	11627.1	0.933874	0.0661262	0.323015	0.999733	12381.7	12210	0.986135	0.0138649	0.785763	0.997273	12365	12379.6	1.00118	0.00117919	0.981693	0.999744
4-Guanidinobutanoic acid	Amino acid	2.43284e+06	2.50892e+06	1.03127	0.03127	0.572717	0.996988	2.43998e+06	2.47113e+06	1.01277	0.012767	0.790826	0.997	2.4431e+06	2.45804e+06	1.00611	0.00611292	0.900071	0.995431	2.43111e+06	2.55641e+06	1.05154	0.0515374	0.48037	0.999733	2.4397e+06	2.49741e+06	1.02366	0.0236566	0.654154	0.997273	2.44151e+06	2.49514e+06	1.02196	0.0219629	0.674558	0.999744
4-Hydroxyphenylpyruvic acid	Others	10444.7	10740.9	1.02836	0.0283634	0.574229	0.996988	10418.4	10855.2	1.04192	0.0419233	0.352796	0.997	10424.5	10956.1	1.051	0.0510042	0.275563	0.995431	10473.9	10182.7	0.972191	0.0278087	0.677254	0.999733	10441.9	10444.4	1.00024	0.000239277	0.9962	0.997273	10439.7	10473	1.00319	0.00318975	0.949797	0.999744
3-Amino(iso)butyric acid	Amino acid	8431.65	8679.15	1.02935	0.0293529	0.574822	0.996988	8427.89	8695.92	1.0318	0.0318036	0.494268	0.997	8432.41	8754.31	1.03817	0.0381738	0.434341	0.995431	8274.65	8026.7	0.970035	0.0299645	0.696007	0.999733	8271.64	8000.48	0.967218	0.0327819	0.560359	0.997273	8262.83	8021.78	0.970827	0.0291725	0.596279	0.999744
Pentadecanoic acid	Lipid	19427.4	18851.6	0.970358	0.0296422	0.575807	0.996988	19401.3	19006.8	0.979666	0.0203341	0.664649	0.997	19378.2	19050.8	0.983104	0.0168958	0.72313	0.995431	19586.8	18938.4	0.966897	0.033103	0.633189	0.999733	19526.7	19455.3	0.996346	0.00365423	0.943174	0.997273	19516	19585.6	1.00357	0.00356538	0.944146	0.999744
N-3-Phenylpropionyl-glycine	Amino acid	10087.7	10383.8	1.02935	0.029352	0.576039	0.996988	10098.6	10326.6	1.02257	0.0225745	0.624752	0.997	10113.5	10295.9	1.01803	0.0180308	0.701416	0.995431	10091.2	10570	1.04745	0.047447	0.502616	0.999733	10117.4	10402.4	1.02817	0.0281709	0.583919	0.997273	10128.9	10362.5	1.02306	0.0230645	0.650407	0.999744
Ureidopropionic acid	Others	31308.3	32225	1.02928	0.029279	0.583534	0.996988	31347.8	32019.3	1.02142	0.0214212	0.647917	0.997	31392.4	31929.3	1.0171	0.0171017	0.720093	0.995431	31422.4	32280.6	1.02731	0.0273096	0.700318	0.999733	31451.5	32134.1	1.0217	0.0217025	0.675988	0.997273	31461.3	32245.4	1.02492	0.0249239	0.629505	0.999744
Shikimic acid	Others	6785.92	6974.44	1.02778	0.0277818	0.594413	0.996988	6793.68	6934.93	1.02079	0.0207914	0.648597	0.997	6802.89	6918.83	1.01704	0.0170432	0.71275	0.995431	6819.85	6781.91	0.994438	0.00556214	0.935461	0.999733	6820.75	6765.68	0.991926	0.00807415	0.874225	0.997273	6818.99	6769.17	0.992694	0.0073062	0.888031	0.999744
Tryptophan	Amino acid	28893.7	29713.2	1.02836	0.028364	0.59871	0.996988	28904.5	29656.5	1.02602	0.0260176	0.584199	0.997	28931.4	29727.3	1.02751	0.02751	0.563457	0.995431	28966.6	29415.6	1.0155	0.0154983	0.828211	0.999733	28963.9	29500.8	1.01854	0.0185357	0.722975	0.997273	28968.7	29619	1.02245	0.022447	0.658344	0.999744
Hexanoyl-carnitine (C6:0)	Lipid	67565.7	65750.2	0.973131	0.0268695	0.59875	0.996988	67588.5	65547.8	0.969808	0.0301925	0.495308	0.997	67557.1	64849.9	0.959927	0.0400729	0.377802	0.995431	67262.8	66431.5	0.987641	0.0123592	0.856907	0.999733	67192.4	66970.2	0.996693	0.00330694	0.947212	0.997273	67185	66985.6	0.997032	0.00296751	0.952373	0.999744
cis-Urocanic acid	Amino acid	144950	140902	0.972075	0.0279252	0.599945	0.996988	144250	144935	1.00475	0.00475166	0.922575	0.997	143557	150132	1.0458	0.0458035	0.366389	0.995431	146887	122747	0.835655	0.164345	0.0131264	0.262527	145846	126179	0.865152	0.134848	0.00630225	0.163858	145185	122986	0.847097	0.152903	0.0013797	0.0597872
N-Tigloylglycine	Amino acid	93020.8	90586.6	0.973831	0.0261688	0.603002	0.996988	92914.9	91206.6	0.981614	0.0183862	0.680654	0.997	92868.3	90860.4	0.978379	0.0216208	0.641097	0.995431	93006.1	88886.1	0.955702	0.0442976	0.515858	0.999733	92767.8	90603.3	0.976667	0.023333	0.648365	0.997273	92667.5	91294.5	0.985183	0.0148165	0.77262	0.999744
Citraconic acid	Others	61085	62658.6	1.02576	0.0257601	0.615113	0.996988	61083	62664.4	1.02589	0.0258891	0.566642	0.997	61180.2	62513.8	1.0218	0.0217972	0.630904	0.995431	61165.1	57894.7	0.946532	0.053468	0.422273	0.999733	61052.6	58265.4	0.954347	0.0456529	0.354691	0.997273	60994.6	57697.8	0.945949	0.0540508	0.268541	0.999744
Uridine	Nucleotide	16233.2	15815.4	0.974263	0.0257366	0.618242	0.996988	16241.3	15745.3	0.969459	0.0305409	0.499462	0.997	16226.7	15647.5	0.964305	0.0356949	0.43933	0.995431	16238	15706.2	0.967247	0.0327531	0.632568	0.999733	16210.5	15888.5	0.980139	0.0198606	0.693234	0.997273	16197.7	15954.6	0.98499	0.0150103	0.762411	0.999744
p-Cresol	Others	327184	318983	0.974933	0.0250674	0.623064	0.996988	327138	318967	0.975023	0.0249768	0.576523	0.997	326899	317336	0.970748	0.0292524	0.523003	0.995431	327298	331534	1.01294	0.0129432	0.855226	0.999733	327717	328141	1.00129	0.00129395	0.979945	0.997273	327754	327760	1.00002	1.77367e-05	0.999723	0.999744
Levulinic Acid	Others	15012.4	14643.3	0.975416	0.0245838	0.626783	0.996988	15004.8	14680.9	0.978418	0.0215817	0.626269	0.997	14993.5	14637.5	0.976255	0.0237448	0.59823	0.995431	14921.2	14833.6	0.99413	0.00586957	0.932241	0.999733	14920.1	14828.4	0.993858	0.00614186	0.902287	0.997273	14926.9	14680.1	0.983466	0.0165338	0.733321	0.999744
Gentisic acid	Others	181664	186419	1.02618	0.0261755	0.633377	0.996988	181136	189096	1.04394	0.0439447	0.371555	0.997	180801	193804	1.07192	0.0719209	0.15409	0.995431	180704	188852	1.04509	0.0450908	0.538099	0.999733	181114	186231	1.02825	0.0282501	0.597354	0.997273	181462	183646	1.01204	0.0120362	0.819644	0.999744
Tartaric acid	Others	79430	77223.9	0.972226	0.0277739	0.63628	0.996988	79469.7	76817.9	0.966632	0.0333684	0.539698	0.997	78805.2	81763.5	1.03754	0.0375397	0.519201	0.995431	73329.3	83522.4	1.139	0.139003	0.0403432	0.582735	74103	78906	1.06482	0.064816	0.174083	0.997273	74434.8	75996.2	1.02098	0.0209767	0.654548	0.999744
2-Aminophenol	Others	64403.3	65988.1	1.02461	0.0246074	0.641496	0.996988	64467.1	65648.6	1.01833	0.0183261	0.69254	0.997	64530.8	65591.3	1.01643	0.0164342	0.725354	0.995431	64360.8	66298.8	1.03011	0.0301115	0.671465	0.999733	64462.3	65657.1	1.01854	0.0185356	0.719091	0.997273	64514.9	65422.7	1.01407	0.0140706	0.779472	0.999744
Acesulfame	Xenobiotics	1.189e+06	1.16798e+06	0.982319	0.0176813	0.644245	0.996988	1.18893e+06	1.16386e+06	0.978911	0.0210887	0.516589	0.997	1.1886e+06	1.11004e+06	0.933908	0.066092	0.0488697	0.508245	1.21652e+06	1.15688e+06	0.950977	0.0490231	0.316245	0.999733	1.21377e+06	1.16387e+06	0.958884	0.0411164	0.224788	0.997273	1.21045e+06	1.12109e+06	0.926176	0.0738239	0.020442	0.379637
3-Hydroxycotinine	Xenobiotics	23657.2	24235.7	1.02446	0.0244551	0.64518	0.996988	23668.3	24179.3	1.02159	0.0215934	0.643961	0.997	23685	24240.8	1.02347	0.023467	0.622634	0.995431	23648	24635	1.04174	0.0417371	0.560825	0.999733	23703.2	24281.6	1.0244	0.0244018	0.640698	0.997273	23731.5	24136.7	1.01707	0.0170724	0.740677	0.999744
Tyrosine	Amino acid	299228	306499	1.0243	0.0242997	0.652019	0.996988	299243	306441	1.02405	0.0240535	0.614485	0.997	299478	307308	1.02615	0.0261467	0.585437	0.995431	300467	301442	1.00324	0.00324405	0.963259	0.999733	300184	304332	1.01382	0.0138203	0.789755	0.997273	300161	306090	1.01975	0.0197522	0.697571	0.999744
N-Cinnamoylglycine	Amino acid	93535.5	95670.3	1.02282	0.0228235	0.655575	0.996988	93656.9	94988.5	1.01422	0.0142171	0.749665	0.997	93725.2	94945.5	1.01302	0.0130198	0.777378	0.995431	92449.5	95491.2	1.0329	0.0329018	0.64034	0.999733	92582.2	94706.2	1.02294	0.0229423	0.654778	0.997273	92550.4	95791.7	1.03502	0.035022	0.499117	0.999744
Asparagine	Amino acid	112455	115159	1.02405	0.0240502	0.659253	0.996988	112517	114834	1.02059	0.0205903	0.668518	0.997	112556	115393	1.0252	0.0252044	0.605954	0.995431	112210	115483	1.02916	0.0291642	0.684565	0.999733	112447	113812	1.01214	0.0121372	0.813735	0.997273	112529	113254	1.00645	0.00644642	0.896874	0.999744
4-Imidazoleacetic acid	Amino acid	708790	725530	1.02362	0.023617	0.660737	0.996988	709836	720027	1.01436	0.0143576	0.760608	0.997	710367	719769	1.01324	0.0132351	0.78176	0.995431	710587	725656	1.02121	0.0212071	0.765586	0.999733	711345	720925	1.01347	0.0134666	0.795379	0.997273	711556	721654	1.01419	0.0141918	0.782447	0.999744
Na-Acetyl-citrulline	Amino acid	46263.2	45221.4	0.977482	0.0225184	0.662392	0.996988	46232.2	45392.5	0.981836	0.0181635	0.688754	0.997	46208.5	45229.1	0.978804	0.0211962	0.6468	0.995431	46073.2	46990.7	1.01991	0.0199128	0.774779	0.999733	46158.5	46313	1.00335	0.00334724	0.946374	0.997273	46211.6	45520	0.985033	0.0149671	0.75911	0.999744
Phenylalanine	Amino acid	163974	167642	1.02237	0.0223659	0.662653	0.996988	163953	167721	1.02298	0.0229847	0.608027	0.997	164308	166560	1.0137	0.013705	0.763571	0.995431	164216	165891	1.0102	0.010202	0.883272	0.999733	164025	167724	1.02255	0.0225502	0.658359	0.997273	164155	167433	1.01997	0.0199677	0.690979	0.999744
3-Hydroxyisovaleric acid	Others	172325	176283	1.02297	0.0229684	0.662843	0.996988	172352	176143	1.02199	0.0219918	0.636607	0.997	172559	176002	1.01995	0.0199511	0.675906	0.995431	172264	171947	0.998163	0.00183742	0.978808	0.999733	172131	173163	1.006	0.00599777	0.90623	0.997273	172170	173021	1.00494	0.00493953	0.921584	0.999744
5-Sulfosalicylic acid	Others	3.01982e+06	2.95203e+06	0.977552	0.0224482	0.664398	0.996988	3.02196e+06	2.93551e+06	0.971392	0.0286082	0.527503	0.997	3.02025e+06	2.90907e+06	0.963189	0.0368114	0.422356	0.995431	2.99821e+06	3.17356e+06	1.05849	0.0584852	0.425033	0.999733	3.01097e+06	3.08409e+06	1.02428	0.0242826	0.646606	0.997273	3.01458e+06	3.06403e+06	1.0164	0.016405	0.753313	0.999744
3-Hydroxypyridine	Others	10071.2	10299.2	1.02264	0.0226448	0.670545	0.996988	10088.9	10198.2	1.01084	0.0108386	0.816447	0.997	10092.7	10208.9	1.01151	0.0115081	0.801177	0.995431	10139.4	10600.7	1.0455	0.0454983	0.534823	0.999733	10170.2	10388.8	1.02149	0.0214875	0.689467	0.997273	10170.1	10466.3	1.02913	0.0291293	0.584287	0.999744
Homovanillic acid	Others	59975.2	58688.5	0.978547	0.0214528	0.673124	0.996988	59946	58839.6	0.981544	0.018456	0.680808	0.997	59912.3	58649.2	0.978919	0.0210813	0.647	0.995431	59813.5	58315.2	0.974951	0.0250492	0.714813	0.999733	59710.9	59098.7	0.989746	0.0102537	0.839353	0.997273	59688.1	59189.5	0.991645	0.00835457	0.866775	0.999744
N-Acetyl-aspartyl-glutamic acid	Amino acid	313725	306924	0.978321	0.0216791	0.674397	0.996988	313683	307042	0.978831	0.0211694	0.646498	0.997	313557	305093	0.973007	0.0269925	0.570795	0.995431	310723	298879	0.961884	0.038116	0.571942	0.999733	310277	301082	0.970363	0.0296369	0.565794	0.997273	310157	297997	0.960795	0.0392054	0.444558	0.999744
Uric acid	Nucleotide	5.9775e+06	6.10655e+06	1.02159	0.021588	0.677128	0.996988	5.968e+06	6.15923e+06	1.03204	0.0320414	0.484673	0.997	5.96963e+06	6.21509e+06	1.04112	0.0411183	0.37836	0.995431	6.02939e+06	5.98459e+06	0.992569	0.00743094	0.91468	0.999733	6.02419e+06	6.0304e+06	1.00103	0.00102984	0.983897	0.997273	6.02444e+06	6.02937e+06	1.00082	0.000818576	0.987276	0.999744
Alanine	Amino acid	26281.5	26856.7	1.02189	0.0218853	0.680006	0.996988	26296.1	26783	1.01852	0.0185191	0.692444	0.997	26321.5	26769.6	1.01702	0.0170237	0.722542	0.995431	26093.3	28313.5	1.08509	0.0850873	0.247454	0.999733	26182.1	27786.6	1.06128	0.0612816	0.248196	0.997273	26230.4	27751.5	1.05799	0.0579902	0.262641	0.999744
Dimethyl Sulfoxide DMSO	Others	3205.49	3273.8	1.02131	0.0213095	0.681132	0.996988	3205.95	3271.6	1.02048	0.0204797	0.65454	0.997	3207.57	3282.99	1.02351	0.0235122	0.61394	0.995431	3184.6	3422.8	1.0748	0.0747984	0.296182	0.999733	3197.18	3345.21	1.0463	0.0462983	0.371161	0.997273	3205	3309.63	1.03264	0.032645	0.529245	0.999744
Nicotinuric acid	Others	15574.7	15247.2	0.978975	0.0210251	0.68209	0.996988	15564.9	15298.5	0.982883	0.0171169	0.705806	0.997	15550	15313.2	0.98477	0.0152299	0.74227	0.995431	15464.2	15015	0.970953	0.0290475	0.671895	0.999733	15447.4	15093.8	0.977109	0.0228913	0.650508	0.997273	15439.7	15057.2	0.97522	0.0247799	0.621949	0.999744
5-S-Methylthioadenosine	Nucleotide	145773	148819	1.02089	0.0208937	0.684552	0.996988	145679	149301	1.02486	0.0248649	0.585378	0.997	145785	149843	1.02784	0.0278361	0.551884	0.995431	145297	151230	1.04083	0.0408325	0.560029	0.999733	145334	151500	1.04242	0.0424244	0.412556	0.997273	145426	152323	1.04743	0.0474314	0.356751	0.999744
(Iso)Butyryl-carnitine (C4:0)	Lipid	1.64142e+06	1.60791e+06	0.979589	0.0204108	0.696659	0.996988	1.64137e+06	1.60745e+06	0.979337	0.0206627	0.652793	0.997	1.64077e+06	1.59773e+06	0.973768	0.0262325	0.57863	0.995431	1.62996e+06	1.61473e+06	0.990654	0.00934616	0.895273	0.999733	1.6299e+06	1.6127e+06	0.989446	0.0105536	0.839186	0.997273	1.63003e+06	1.60412e+06	0.98411	0.01589	0.759025	0.999744
2-Methyl-3-hydroxybutyric acid	Others	21629.1	22069.5	1.02036	0.0203627	0.699557	0.996988	21630.9	22059.7	1.01982	0.0198228	0.668931	0.997	21656.8	22027.6	1.01712	0.0171245	0.719198	0.995431	21687.7	21607	0.996281	0.00371947	0.957142	0.999733	21673.4	21728.4	1.00254	0.00253957	0.960152	0.997273	21678.3	21684.5	1.00029	0.000287558	0.995457	0.999744
Xanthurenic acid	Amino acid	44883.2	43999.8	0.980318	0.0196819	0.703646	0.996988	44867.2	44077	0.982387	0.0176134	0.699454	0.997	44844.9	43925.8	0.979507	0.0204931	0.659468	0.995431	44916.5	44340.2	0.987169	0.0128306	0.855265	0.999733	44883.4	44565.8	0.992925	0.00707454	0.891108	0.997273	44877.9	44513.5	0.991879	0.0081207	0.872389	0.999744
Taurine	Amino acid	1.29363e+06	1.2702e+06	0.981893	0.0181072	0.722091	0.996988	1.29385e+06	1.26832e+06	0.980272	0.019728	0.659255	0.997	1.29337e+06	1.26128e+06	0.975189	0.0248107	0.59546	0.995431	1.28297e+06	1.26314e+06	0.984544	0.0154558	0.824018	0.999733	1.28155e+06	1.27336e+06	0.993613	0.00638748	0.899671	0.997273	1.28053e+06	1.28378e+06	1.00254	0.00253751	0.959869	0.999744
Glyceric acid	Others	21383.5	21779.6	1.01852	0.0185232	0.725404	0.996988	21432.1	21536.9	1.00489	0.00488939	0.914403	0.997	21470	21284.4	0.991357	0.0086427	0.849381	0.995431	21282.1	21613.7	1.01558	0.0155804	0.827742	0.999733	21287.2	21611.4	1.01523	0.0152275	0.769749	0.997273	21295.1	21624.9	1.01549	0.0154853	0.762121	0.999744
3-Methyladipic acid	Others	55301.7	56330.2	1.0186	0.0185983	0.72777	0.996988	55317.1	56252.5	1.01691	0.0169112	0.719247	0.997	55341.7	56411.1	1.01932	0.0193239	0.687243	0.995431	54849.3	59236.9	1.07999	0.0799938	0.283518	0.999733	55069.4	57895.2	1.05131	0.051314	0.343479	0.997273	55172.5	57667.3	1.04522	0.0452182	0.395697	0.999744
Sulfate	Cofactors and vitamins	1.07829e+07	1.09868e+07	1.01891	0.0189135	0.728829	0.996988	1.07654e+07	1.10779e+07	1.02902	0.0290218	0.552369	0.997	1.07515e+07	1.12819e+07	1.04933	0.0493349	0.329433	0.995431	1.07271e+07	1.08555e+07	1.01197	0.0119723	0.869001	0.999733	1.07254e+07	1.08905e+07	1.01539	0.0153921	0.775478	0.997273	1.0732e+07	1.08642e+07	1.01232	0.0123164	0.815858	0.999744
4-Aminovaleric acid betaine	Amino acid	2.67977e+06	2.72727e+06	1.01773	0.0177278	0.73653	0.996988	2.68088e+06	2.72166e+06	1.01521	0.0152126	0.74041	0.997	2.68514e+06	2.70486e+06	1.00734	0.00734357	0.876022	0.995431	2.66488e+06	2.75226e+06	1.03279	0.0327899	0.64235	0.999733	2.66497e+06	2.75938e+06	1.03543	0.0354274	0.493326	0.997273	2.66807e+06	2.75479e+06	1.0325	0.0325001	0.526435	0.999744
Methionine	Amino acid	15046.9	15317.2	1.01796	0.0179626	0.738492	0.996988	15024.7	15436.1	1.02738	0.0273784	0.568179	0.997	15026.2	15573.5	1.03642	0.0364248	0.461171	0.995431	14970	15522.4	1.0369	0.0369007	0.599692	0.999733	14961.8	15643.6	1.04557	0.0455661	0.385982	0.997273	14966.5	15787.7	1.05487	0.0548659	0.298646	0.999744
Pantothenic acid	Cofactors and vitamins	88025.6	89591	1.01778	0.0177838	0.739921	0.996988	88008.3	89713.2	1.01937	0.0193717	0.680959	0.997	88030.5	90209.3	1.02475	0.0247504	0.610357	0.995431	88249.9	89356.4	1.01254	0.0125373	0.860612	0.999733	88297.6	89083.5	1.0089	0.00890036	0.862184	0.997273	88340.7	88784.9	1.00503	0.00502834	0.918981	0.999744
Pyrocatechol	Others	535980	545197	1.0172	0.0171954	0.747653	0.996988	536102	544579	1.01581	0.0158134	0.735932	0.997	536284	546323	1.01872	0.0187199	0.693702	0.995431	538075	541020	1.00547	0.0054738	0.939916	0.999733	538485	537632	0.998415	0.00158451	0.976074	0.997273	538502	537078	0.997357	0.00264322	0.959585	0.999744
2-Hydroxyglutaric acid	Others	536650	527594	0.983126	0.0168744	0.747739	0.996988	536458	528579	0.985313	0.0146865	0.750213	0.997	536076	528634	0.986119	0.0138815	0.768697	0.995431	534267	532567	0.996817	0.00318318	0.96364	0.999733	533969	535273	1.00244	0.00244246	0.961988	0.997273	534148	533179	0.998187	0.00181283	0.971284	0.999744
N-Acetylneuraminic acid	Others	98232.5	99899.4	1.01697	0.0169687	0.748761	0.996988	98296.4	99558.7	1.01284	0.0128415	0.782764	0.997	98392.2	99277.5	1.009	0.00899711	0.848772	0.995431	97806.5	103167	1.05481	0.0548079	0.452163	0.999733	97967	102349	1.04473	0.0447288	0.402969	0.997273	98110.9	102115	1.04082	0.0408156	0.436946	0.999744
N-Methyl-threonine	Amino acid	89358.5	90872.4	1.01694	0.0169423	0.750967	0.996988	89405.9	90624.7	1.01363	0.0136314	0.771815	0.997	89435.1	90861.3	1.01595	0.015946	0.738979	0.995431	89353.9	92256.3	1.03248	0.0324825	0.646449	0.999733	89469.9	91603.1	1.02384	0.0238424	0.644213	0.997273	89547.3	91395.9	1.02064	0.0206433	0.684398	0.999744
Alliin	Amino acid	10908.9	10732.7	0.98384	0.0161597	0.75331	0.996988	10892.1	10833.4	0.994609	0.00539073	0.905162	0.997	10892.5	10803.6	0.991838	0.00816217	0.861241	0.995431	10958.7	10802.1	0.985712	0.0142883	0.839129	0.999733	10919.1	11154.3	1.02154	0.0215424	0.688316	0.997273	10893.4	11504	1.05605	0.0560472	0.31488	0.999744
Proline	Amino acid	127070	129165	1.01649	0.0164916	0.755277	0.996988	127116	128930	1.01427	0.0142693	0.759201	0.997	127226	128763	1.01208	0.0120845	0.797775	0.995431	127265	131145	1.03048	0.0304842	0.666043	0.999733	127320	131117	1.02982	0.0298175	0.564011	0.997273	127373	131703	1.034	0.0339961	0.506678	0.999744
Nicotinamide	Cofactors and vitamins	62087.5	63099.9	1.01631	0.0163068	0.755921	0.996988	62172.4	62629.8	1.00736	0.00735662	0.872396	0.997	62223.5	62378.5	1.00249	0.00249228	0.957679	0.995431	62164.8	62907.4	1.01195	0.0119456	0.866045	0.999733	62228	62421.2	1.0031	0.00310423	0.951728	0.997273	62244.6	62260.5	1.00026	0.000256367	0.995901	0.999744
Phenol-sulfate	Others	7.95304e+06	8.0844e+06	1.01652	0.0165163	0.756313	0.996988	7.95323e+06	8.08388e+06	1.01643	0.0164277	0.726499	0.997	7.95894e+06	8.08916e+06	1.01636	0.0163616	0.73373	0.995431	7.97607e+06	7.83793e+06	0.982681	0.0173187	0.80243	0.999733	7.96909e+06	7.88278e+06	0.989169	0.0108311	0.832667	0.997273	7.96732e+06	7.87282e+06	0.988138	0.0118617	0.8163	0.999744
Sulfoacetic acid	Others	753915	741698	0.983795	0.0162047	0.757604	0.996988	753075	746719	0.991561	0.00843918	0.85624	0.997	751989	753875	1.00251	0.00250924	0.958398	0.995431	754149	747190	0.990773	0.00922742	0.895584	0.999733	753075	757049	1.00528	0.00527626	0.919175	0.997273	753141	757698	1.00605	0.00605087	0.90558	0.999744
3-Indoleacetic acid	Others	39208.2	38578.5	0.98394	0.0160598	0.757954	0.996988	39211.6	38543.2	0.982955	0.0170448	0.709514	0.997	39190.6	38435.5	0.980732	0.0192682	0.679258	0.995431	39254.6	39186	0.998253	0.00174729	0.980038	0.999733	39224.9	39472	1.0063	0.00629903	0.902906	0.997273	39213.2	39723.9	1.01302	0.0130217	0.798861	0.999744
Inosine	Nucleotide	24172.8	23791.4	0.98422	0.0157798	0.759199	0.996988	24171.8	23788.5	0.984142	0.0158585	0.725398	0.997	24169	23638.1	0.978034	0.021966	0.634785	0.995431	24049.5	23876.3	0.992795	0.00720508	0.918023	0.999733	24026.7	24070.7	1.00183	0.00183075	0.971449	0.997273	24024.3	24121.6	1.00405	0.00405015	0.935638	0.999744
Methionine sulfone	Amino acid	16195.5	15940.2	0.984239	0.0157609	0.762766	0.996988	16196.7	15927	0.983349	0.0166512	0.716556	0.997	16195.2	15815.4	0.97655	0.0234502	0.613393	0.995431	16284.9	15720.3	0.965331	0.034669	0.608005	0.999733	16241.4	16064.1	0.989081	0.0109193	0.826915	0.997273	16229.1	16173.3	0.996563	0.00343676	0.944852	0.999744
3-Hydroxyisovaleryl-carnitine (C5:0-OH)	Lipid	502247	510272	1.01598	0.0159793	0.763453	0.996988	502822	507230	1.00877	0.00876697	0.850667	0.997	503327	504902	1.00313	0.00312981	0.947305	0.995431	501867	515115	1.0264	0.0263973	0.711766	0.999733	502196	513870	1.02325	0.0232456	0.656947	0.997273	502381	515432	1.02598	0.0259773	0.613084	0.999744
(Iso)Valeryl-carnitine (C5:0)	Lipid	657868	668237	1.01576	0.0157611	0.76471	0.996988	658522	664937	1.00974	0.00974111	0.830999	0.997	659879	656859	0.995424	0.00457585	0.921902	0.995431	651488	695425	1.06744	0.0674416	0.353817	0.999733	652592	689918	1.0572	0.0571967	0.28017	0.997273	653639	690096	1.05578	0.0557759	0.291336	0.999744
2-Hydroxy-3-methylpentanoic acid	Others	6311.74	6411.84	1.01586	0.0158583	0.765537	0.996988	6311.5	6413.78	1.0162	0.0162049	0.729035	0.997	6316.93	6410.28	1.01478	0.0147788	0.756507	0.995431	6315.28	6459.13	1.02278	0.0227789	0.748246	0.999733	6313.08	6496.62	1.02907	0.0290733	0.57659	0.997273	6316.2	6519.56	1.0322	0.0321957	0.532552	0.999744
3-Methyl-2-oxobutanoic acid	Others	1653.67	1627.74	0.984316	0.0156839	0.765712	0.996988	1650.3	1646.57	0.997737	0.00226291	0.961393	0.997	1649.86	1648.68	0.999286	0.000714237	0.988107	0.995431	1647.44	1588.13	0.963999	0.0360005	0.591775	0.999733	1641.57	1636.56	0.996945	0.00305534	0.95171	0.997273	1639.52	1660.84	1.013	0.0130029	0.798465	0.999744
Trigonelline	Others	1.20391e+07	1.22327e+07	1.01608	0.0160813	0.768316	0.996988	1.20541e+07	1.21551e+07	1.00838	0.00838074	0.86003	0.997	1.20571e+07	1.21703e+07	1.00939	0.00939366	0.843554	0.995431	1.20048e+07	1.23691e+07	1.03034	0.030344	0.669071	0.999733	1.20169e+07	1.23071e+07	1.02415	0.0241478	0.641754	0.997273	1.2019e+07	1.23708e+07	1.02927	0.0292663	0.570462	0.999744
Citric acid	Others	1.34496e+07	1.36603e+07	1.01566	0.0156631	0.769023	0.996988	1.34513e+07	1.36523e+07	1.01494	0.0149399	0.750987	0.997	1.3462e+07	1.36482e+07	1.01384	0.0138356	0.774117	0.995431	1.33725e+07	1.35212e+07	1.01112	0.0111191	0.874347	0.999733	1.33807e+07	1.34683e+07	1.00654	0.00654183	0.899388	0.997273	1.33909e+07	1.33719e+07	0.998584	0.00141621	0.977733	0.999744
7-Methylguanine	Nucleotide	186979	184163	0.984938	0.0150624	0.769902	0.996988	186744	185540	0.993551	0.0064494	0.887533	0.997	186564	186625	1.00032	0.0003241	0.99451	0.995431	186211	183846	0.987303	0.0126968	0.855005	0.999733	186031	185245	0.995775	0.00422533	0.933644	0.997273	186034	184843	0.993595	0.00640547	0.897809	0.999744
N-(Iso)butyrylglycine	Amino acid	37076.6	37628.8	1.01489	0.0148942	0.772966	0.996988	37094.7	37531.3	1.01177	0.0117699	0.795636	0.997	37145.5	37278.7	1.00358	0.00358434	0.938519	0.995431	36970.7	37565.9	1.0161	0.0160994	0.819606	0.999733	37010	37287.6	1.0075	0.00750023	0.885648	0.997273	37005.7	37450.3	1.01201	0.0120133	0.818273	0.999744
Carnitine (C0)	Cofactors and vitamins	1.28447e+07	1.26537e+07	0.985127	0.014873	0.774582	0.996988	1.28464e+07	1.26398e+07	0.983916	0.0160842	0.721272	0.997	1.28526e+07	1.24937e+07	0.972074	0.0279259	0.549149	0.995431	1.27173e+07	1.29644e+07	1.01943	0.0194325	0.781733	0.999733	1.27146e+07	1.30132e+07	1.02348	0.0234845	0.646835	0.997273	1.27249e+07	1.29926e+07	1.02104	0.0210381	0.681342	0.999744
Valine	Amino acid	16448.5	16206	0.985258	0.0147421	0.775032	0.996988	16438.6	16260.4	0.989163	0.0108367	0.812042	0.997	16436.3	16203.4	0.98583	0.0141697	0.762564	0.995431	16456.8	16211.7	0.985103	0.0148975	0.829047	0.999733	16441.6	16319.4	0.992566	0.0074341	0.883177	0.997273	16438.2	16319	0.992749	0.00725113	0.884868	0.999744
Citrulline	Amino acid	526168	518714	0.985833	0.0141667	0.785707	0.996988	526347	517477	0.98315	0.0168504	0.713115	0.997	526028	516444	0.981779	0.0182208	0.697097	0.995431	525447	524098	0.997433	0.00256728	0.970441	0.999733	525511	523218	0.995636	0.00436364	0.931326	0.997273	525548	521728	0.992731	0.00726909	0.884567	0.999744
4-Hydroxyphenylacetic acid	Others	38421.5	37875.1	0.985781	0.014219	0.787314	0.996988	38415.8	37899.6	0.986561	0.013439	0.771584	0.997	38369.6	38067.2	0.992118	0.00788192	0.867675	0.995431	38455.4	37881	0.985063	0.0149374	0.832943	0.999733	38402.2	38295.1	0.997209	0.00279069	0.957229	0.997273	38373	38628.3	1.00665	0.00665208	0.89699	0.999744
N6-Acetyl-lysine	Amino acid	365847	371112	1.01439	0.0143894	0.787448	0.996988	365921	370748	1.01319	0.0131916	0.779699	0.997	366046	371615	1.01522	0.0152152	0.750386	0.995431	365115	377692	1.03445	0.0344466	0.631756	0.999733	365580	375171	1.02624	0.0262363	0.616716	0.997273	365885	374732	1.02418	0.0241785	0.637321	0.999744
Maleic acid	Lipid	48715.9	49369.1	1.01341	0.0134075	0.7924	0.996988	48678.8	49583.8	1.01859	0.0185912	0.679261	0.997	48714.5	49645.4	1.01911	0.0191102	0.674973	0.995431	48939.4	46732.7	0.95491	0.04509	0.509663	0.999733	48815.1	47630.4	0.975732	0.0242677	0.631447	0.997273	48792.1	47410.7	0.971688	0.0283121	0.568044	0.999744
Indoxyl-glucuronide	Xenobiotics	2516.35	2550.02	1.01338	0.0133787	0.79432	0.996988	2518.83	2536.06	1.00684	0.00683928	0.877937	0.997	2520.01	2532.95	1.00513	0.00513467	0.909681	0.995431	2519.29	2538.24	1.00752	0.00752132	0.917279	0.999733	2519.25	2541.82	1.00896	0.00895964	0.867121	0.997273	2517.15	2576.66	1.02364	0.0236416	0.656709	0.999744
Hippuric acid	Amino acid	806854	817674	1.01341	0.0134093	0.801398	0.996988	807484	814444	1.00862	0.00862036	0.852877	0.997	807610	816071	1.01048	0.0104763	0.825163	0.995431	807361	795215	0.984956	0.0150438	0.832151	0.999733	807482	791560	0.980281	0.0197188	0.70429	0.997273	806826	794727	0.985005	0.0149953	0.773623	0.999744
Betonicine	Amino acid	6.83442e+06	6.91881e+06	1.01235	0.0123481	0.806266	0.996988	6.84677e+06	6.86847e+06	1.00317	0.00316956	0.941478	0.997	6.86066e+06	6.79151e+06	0.989921	0.0100786	0.817328	0.995431	6.77723e+06	6.58461e+06	0.971579	0.028421	0.670852	0.999733	6.76083e+06	6.69138e+06	0.989727	0.0102726	0.83289	0.997273	6.76436e+06	6.63724e+06	0.981207	0.0187933	0.700911	0.999744
Glutaryl-glycine	Amino acid	55930.7	55238.9	0.987632	0.0123681	0.813367	0.996988	55917.4	55305.6	0.989059	0.0109413	0.812511	0.997	55890	55287.9	0.989227	0.0107734	0.818812	0.995431	55795.8	55831.1	1.00063	0.00063307	0.992665	0.999733	55796.5	55830.7	1.00061	0.000612943	0.990259	0.997273	55821.4	55464.6	0.993607	0.00639274	0.897006	0.999744
2-O-Methyluridine	Nucleotide	11773.7	11629.4	0.987746	0.012254	0.814221	0.996988	11772.7	11632.4	0.98808	0.0119201	0.794739	0.997	11773.4	11562	0.982049	0.0179509	0.700649	0.995431	11694.7	11626.2	0.99414	0.0058596	0.933622	0.999733	11686.2	11699	1.0011	0.00109994	0.98296	0.997273	11687	11692	1.00042	0.000421933	0.993336	0.999744
Glutamine	Amino acid	897129	907852	1.01195	0.0119525	0.821163	0.996988	897161	907760	1.01181	0.0118134	0.80031	0.997	897427	909747	1.01373	0.0137282	0.773729	0.995431	896679	902841	1.00687	0.00687146	0.922576	0.999733	896926	901491	1.00509	0.00508935	0.921096	0.997273	897091	900981	1.00434	0.0043359	0.930989	0.999744
Pseudouridine	Nucleotide	3.47198e+06	3.43316e+06	0.988818	0.0111821	0.829474	0.996988	3.4716e+06	3.4347e+06	0.989373	0.010627	0.815932	0.997	3.47057e+06	3.42789e+06	0.987703	0.0122975	0.793141	0.995431	3.47305e+06	3.40511e+06	0.980438	0.0195622	0.779014	0.999733	3.47013e+06	3.42149e+06	0.985981	0.0140191	0.783399	0.997273	3.46864e+06	3.42358e+06	0.98701	0.0129902	0.795686	0.999744
2-Hydroxyethanesulfonic acid	Others	1.94986e+06	1.97138e+06	1.01103	0.0110328	0.829554	0.996988	1.95061e+06	1.96753e+06	1.00868	0.00867775	0.846329	0.997	1.95269e+06	1.95784e+06	1.00264	0.00263917	0.95368	0.995431	1.95453e+06	1.96477e+06	1.00524	0.00524058	0.940076	0.999733	1.95361e+06	1.97453e+06	1.01071	0.0107051	0.833599	0.997273	1.95433e+06	1.97282e+06	1.00946	0.00946096	0.849746	0.999744
Homoserine	Amino acid	122556	123980	1.01162	0.011621	0.829664	0.996988	122561	123965	1.01145	0.0114537	0.810216	0.997	122560	124506	1.01588	0.0158789	0.744215	0.995431	122736	123655	1.00749	0.00748878	0.916382	0.999733	122775	123431	1.00535	0.00534527	0.918026	0.997273	122776	123656	1.00717	0.00716626	0.887862	0.999744
Dimethyl-glycine	Amino acid	1.0085e+06	997076	0.988677	0.0113231	0.830074	0.996988	1.00761e+06	1.00232e+06	0.99475	0.00525002	0.910483	0.997	1.00695e+06	1.00605e+06	0.999105	0.000894895	0.985023	0.995431	1.01025e+06	998437	0.988304	0.0116965	0.866792	0.999733	1.00885e+06	1.01073e+06	1.00187	0.00186762	0.971445	0.997273	1.00839e+06	1.01805e+06	1.00958	0.0095816	0.854278	0.999744
Lactic acid	Others	73455.4	72624.1	0.988682	0.0113178	0.830477	0.996988	73448.8	72645.9	0.98907	0.0109305	0.813844	0.997	73425.2	72507.3	0.987499	0.0125008	0.791076	0.995431	73162	72154	0.986222	0.0137777	0.84564	0.999733	73108.2	72504.3	0.99174	0.00826045	0.873232	0.997273	73080.9	72659.7	0.994237	0.00576336	0.910443	0.999744
2-Hydroxybutyric acid	Energy	266572	269559	1.0112	0.0112026	0.831242	0.996988	266585	269506	1.01096	0.0109563	0.813058	0.997	266717	269602	1.01081	0.0108149	0.819574	0.995431	266699	269084	1.00894	0.00894374	0.897884	0.999733	266748	268984	1.00838	0.00838136	0.868422	0.997273	266885	268044	1.00434	0.00434291	0.930285	0.999744
4-Acetamidobutanoic acid	Amino acid	349700	345965	0.989318	0.0106816	0.832751	0.996988	349648	346208	0.99016	0.0098399	0.823541	0.997	349858	343057	0.980562	0.0194377	0.667215	0.995431	348108	344802	0.990502	0.009498	0.889841	0.999733	347951	345742	0.993652	0.00634774	0.897735	0.997273	348143	342185	0.982888	0.0171121	0.723429	0.999744
N-Acetyl-(iso)leucine	Amino acid	72848.8	72056.7	0.989126	0.0108744	0.837485	0.996988	72791.1	72392.8	0.994527	0.00547302	0.906955	0.997	72769.3	72418.2	0.995175	0.0048251	0.9197	0.995431	73048.6	72494.8	0.992419	0.00758083	0.913126	0.999733	73015.4	72729.4	0.996084	0.00391625	0.938742	0.997273	73031	72355.9	0.990756	0.0092436	0.854285	0.999744
Hexaethylene glycol	Others	63287	63874.7	1.00929	0.0092862	0.848617	0.996988	63204.9	64372.5	1.01847	0.0184735	0.658648	0.997	63440.5	62619.7	0.987062	0.0129382	0.772591	0.995431	63752.9	64995.8	1.0195	0.0194957	0.776344	0.999733	63588.8	66563.3	1.04678	0.0467774	0.34314	0.997273	63788.4	65285	1.02346	0.0234619	0.641004	0.999744
N-Hexanoylglycine	Amino acid	23531.7	23759.6	1.00968	0.00968063	0.849039	0.996988	23526.7	23791.3	1.01125	0.0112469	0.803293	0.997	23548.2	23715.2	1.00709	0.00709384	0.878659	0.995431	23516.1	23529.5	1.00057	0.000568303	0.993429	0.999733	23511.2	23581.2	1.00298	0.00297719	0.953447	0.997273	23507.6	23659.9	1.00648	0.0064802	0.897921	0.999744
Xanthine	Nucleotide	1.08843e+06	1.09904e+06	1.00975	0.00975201	0.849561	0.996988	1.08642e+06	1.11097e+06	1.0226	0.0225955	0.620769	0.997	1.08569e+06	1.12586e+06	1.03699	0.0369917	0.426417	0.995431	1.08312e+06	1.10091e+06	1.01642	0.016423	0.816129	0.999733	1.08277e+06	1.10716e+06	1.02252	0.0225232	0.661216	0.997273	1.08371e+06	1.10382e+06	1.01855	0.0185548	0.711156	0.999744
Phenylalanine betaine	Amino acid	15344.4	15493.9	1.00974	0.00974177	0.853996	0.996988	15355.4	15435.2	1.00519	0.00519463	0.910508	0.997	15368.6	15358.6	0.999349	0.000650581	0.988981	0.995431	15310	15657.6	1.0227	0.0227043	0.749485	0.999733	15318.1	15631.2	1.02044	0.0204444	0.694094	0.997273	15325.9	15642.5	1.02066	0.0206623	0.688225	0.999744
Guanidoacetic acid	Amino acid	1.50338e+07	1.51809e+07	1.00979	0.00978513	0.85459	0.996988	1.50475e+07	1.51039e+07	1.00374	0.00374364	0.936234	0.997	1.50517e+07	1.50912e+07	1.00262	0.00262072	0.956085	0.995431	1.49883e+07	1.54742e+07	1.03242	0.0324186	0.650701	0.999733	1.50074e+07	1.53673e+07	1.02398	0.0239831	0.642315	0.997273	1.50152e+07	1.53937e+07	1.02521	0.0252093	0.616503	0.999744
4-Aminosalicylic acid	Amino acid	45400.8	45828.9	1.00943	0.00942824	0.856793	0.996988	45451.8	45583.8	1.0029	0.00290385	0.948699	0.997	45512.6	45196.7	0.993058	0.00694208	0.878364	0.995431	45309.1	43656.7	0.96353	0.0364702	0.591049	0.999733	45236.6	44074.7	0.974314	0.0256859	0.607631	0.997273	45206.6	44052.4	0.974467	0.025533	0.614235	0.999744
N-Acetyl-carnosine	Amino acid	564386	569759	1.00952	0.00952027	0.8575	0.996988	564812	567409	1.0046	0.00459874	0.921121	0.997	565140	565677	1.00095	0.000948534	0.983869	0.995431	564345	584958	1.03653	0.0365266	0.606695	0.999733	564870	582783	1.03171	0.0317122	0.539782	0.997273	565163	585009	1.03512	0.0351155	0.486212	0.999744
Anthranilic acid	Amino acid	7501.06	7571.57	1.0094	0.00940097	0.857673	0.996988	7503.87	7557.09	1.00709	0.0070925	0.87745	0.997	7511.25	7519.37	1.00108	0.00108046	0.981553	0.995431	7508.88	7632.61	1.01648	0.0164774	0.814121	0.999733	7505.52	7676.4	1.02277	0.0227671	0.663759	0.997273	7499.89	7787.23	1.03831	0.0383129	0.466394	0.999744
Creatinine	Cofactors and vitamins	5.05065e+06	5.00407e+06	0.990779	0.00922145	0.858179	0.996988	5.05216e+06	4.99435e+06	0.988557	0.0114427	0.80021	0.997	5.05182e+06	4.97204e+06	0.984209	0.0157908	0.732962	0.995431	5.04404e+06	4.9758e+06	0.986472	0.0135283	0.84628	0.999733	5.04051e+06	4.9984e+06	0.991646	0.00835439	0.869538	0.997273	5.03891e+06	5.00464e+06	0.993199	0.00680081	0.891511	0.999744
N6-Succinyladenosine	Nucleotide	269309	266854	0.990885	0.00911473	0.860393	0.996988	269274	267015	0.991612	0.00838843	0.854318	0.997	269155	267099	0.992362	0.00763787	0.869971	0.995431	269033	267734	0.995171	0.0048292	0.944727	0.999733	268897	268850	0.999825	0.000174565	0.997273	0.997273	268923	268459	0.998277	0.00172329	0.972543	0.999744
Pyroglutamic acid	Amino acid	50352.7	50780.5	1.0085	0.00849643	0.871306	0.996988	50386.7	50592.3	1.00408	0.0040802	0.929439	0.997	50410.7	50472	1.00121	0.00121493	0.979167	0.995431	50319	52474.2	1.04283	0.0428313	0.551111	0.999733	50370.9	52262.5	1.03755	0.0375533	0.474489	0.997273	50404.4	52461.3	1.04081	0.0408079	0.425672	0.999744
N-Acetyl-D-glucosamine 6-sulfate	Carbohydrate	448524	444814	0.991728	0.00827203	0.87175	0.996988	448581	444371	0.990615	0.00938483	0.834777	0.997	448640	441831	0.984822	0.0151776	0.743105	0.995431	448758	447336	0.996829	0.00317054	0.963751	0.999733	448616	448525	0.999797	0.000203168	0.996832	0.997273	448564	449260	1.00155	0.00155138	0.975627	0.999744
Proline betaine	Amino acid	2.62018e+07	2.60011e+07	0.992342	0.0076576	0.878614	0.996988	2.62043e+07	2.5989e+07	0.991786	0.00821376	0.851556	0.997	2.62277e+07	2.57412e+07	0.981451	0.0185485	0.679733	0.995431	2.60349e+07	2.55262e+07	0.980464	0.0195365	0.772788	0.999733	2.59792e+07	2.59351e+07	0.998302	0.00169769	0.972907	0.997273	2.59805e+07	2.59071e+07	0.997175	0.00282461	0.955023	0.999744
(Nor)valine betaine	Amino acid	124843	123862	0.992139	0.00786113	0.879986	0.996988	124705	124645	0.999521	0.000479032	0.99163	0.997	124701	124652	0.999613	0.000387141	0.993281	0.995431	124886	120940	0.968404	0.0315962	0.64059	0.999733	124737	121641	0.975176	0.0248238	0.62017	0.997273	124723	120307	0.964595	0.0354047	0.484511	0.999744
Ascorbic acid	Cofactors and vitamins	9515.46	9589.34	1.00776	0.00776418	0.882102	0.996988	9517.08	9581.27	1.00674	0.00674403	0.883581	0.997	9522.47	9564.97	1.00446	0.00446315	0.924837	0.995431	9444.82	9638.88	1.02055	0.020546	0.771085	0.999733	9447.22	9641.8	1.0206	0.0205972	0.691611	0.997273	9458.68	9571.25	1.0119	0.0119009	0.816877	0.999744
Salicylic acid	Others	15684.7	15807.6	1.00783	0.0078337	0.882984	0.996988	15703.9	15699.1	0.999692	0.000307768	0.994693	0.997	15715.5	15594.8	0.992319	0.00768116	0.869945	0.995431	15664.3	15973.3	1.01973	0.0197253	0.779017	0.999733	15671.3	15953.4	1.018	0.0179987	0.725916	0.997273	15676.2	15990.2	1.02003	0.0200291	0.6943	0.999744
2-Methylbutyrylglycine	Amino acid	102486	103256	1.00751	0.00751475	0.88321	0.996988	102463	103398	1.00913	0.00912831	0.83994	0.997	102573	102826	1.00246	0.00246149	0.957714	0.995431	102816	101633	0.988495	0.0115048	0.86971	0.999733	102724	102356	0.996417	0.00358258	0.945164	0.997273	102659	103181	1.00509	0.00508964	0.921965	0.999744
N-Acetyl-histamine	Amino acid	118060	117148	0.992275	0.00772487	0.884277	0.996988	118072	117062	0.991444	0.00855579	0.85448	0.997	118047	116844	0.989804	0.0101962	0.830208	0.995431	118921	114077	0.959264	0.0407357	0.554655	0.999733	118698	115411	0.972305	0.0276954	0.586519	0.997273	118609	115378	0.972753	0.0272471	0.58589	0.999744
N2-Acetyl-histidine	Amino acid	1.52063e+06	1.5093e+06	0.992555	0.00744519	0.888774	0.996988	1.52049e+06	1.5099e+06	0.993033	0.00696701	0.88213	0.997	1.51925e+06	1.51687e+06	0.998437	0.00156317	0.973805	0.995431	1.51902e+06	1.55965e+06	1.02675	0.0267502	0.706671	0.999733	1.52107e+06	1.54655e+06	1.01675	0.0167502	0.744154	0.997273	1.5221e+06	1.5423e+06	1.01327	0.0132669	0.789619	0.999744
2-Pyrrolidone	Others	400817	397899	0.992722	0.0072784	0.889065	0.996988	400911	397303	0.991001	0.00899944	0.844086	0.997	400836	396415	0.988971	0.0110294	0.813726	0.995431	400246	402513	1.00566	0.00566348	0.935222	0.999733	400355	401841	1.00371	0.00371047	0.941647	0.997273	400420	401537	1.00279	0.00279129	0.955555	0.999744
Indoxyl-sulfate	Xenobiotics	6.45965e+06	6.41445e+06	0.993003	0.00699687	0.89246	0.996988	6.45974e+06	6.41292e+06	0.992752	0.00724793	0.873635	0.997	6.46059e+06	6.38404e+06	0.988151	0.0118488	0.800679	0.995431	6.44424e+06	6.44608e+06	1.00028	0.000284486	0.996768	0.999733	6.44213e+06	6.46728e+06	1.0039	0.00390327	0.939385	0.997273	6.44032e+06	6.50153e+06	1.0095	0.00950435	0.851477	0.999744
Tricarballylic acid	Others	318058	315626	0.992355	0.00764521	0.893405	0.996988	318434	313245	0.983705	0.0162949	0.746262	0.997	318096	314099	0.987436	0.0125644	0.808423	0.995431	314249	326350	1.03851	0.0385103	0.623537	0.999733	315560	316198	1.00202	0.00202326	0.971937	0.997273	315709	314364	0.995741	0.00425933	0.939912	0.999744
4-Hydroxybenzoic acid	Others	36751.4	36494.9	0.993021	0.00697928	0.893442	0.996988	36754.6	36474.2	0.992372	0.00762799	0.866202	0.997	36757.5	36336.7	0.988554	0.0114463	0.803617	0.995431	36597.1	35878.3	0.980361	0.0196388	0.776165	0.999733	36563.4	36077.6	0.986715	0.0132855	0.790145	0.997273	36553.1	36032.2	0.985748	0.0142523	0.771093	0.999744
Uracil	Nucleotide	72096.5	71601.8	0.993138	0.00686183	0.894689	0.996988	72091.6	71623.8	0.993512	0.00648834	0.887271	0.997	72065.4	71652.3	0.994268	0.00573168	0.903664	0.995431	71786.7	73537.1	1.02438	0.0243842	0.733656	0.999733	71842.1	73272.2	1.01991	0.0199065	0.707004	0.997273	71867.1	73444.8	1.02195	0.021953	0.676702	0.999744
Erythritol	Carbohydrate	15222.3	15326.1	1.00682	0.00681902	0.896948	0.996988	15219.7	15340.9	1.00796	0.00795934	0.864148	0.997	15219.9	15386.3	1.01094	0.0109391	0.816703	0.995431	15163.3	15440.7	1.0183	0.0182953	0.789131	0.999733	15174.4	15379.3	1.0135	0.0135031	0.787574	0.997273	15194.9	15184.3	0.999304	0.00069569	0.988748	0.999744
N2-Acetyl-asparagine	Amino acid	79600.3	80157.1	1.00699	0.00699424	0.897366	0.996988	79652.2	79864.8	1.00267	0.00266937	0.955276	0.997	79657.2	79909.1	1.00316	0.00316145	0.947518	0.995431	79139.3	81597.4	1.03106	0.0310607	0.659807	0.999733	79337.6	80125.8	1.00993	0.00993456	0.844001	0.997273	79438.9	78971.8	0.99412	0.00588035	0.905153	0.999744
N-Acetylglutamic acid	Amino acid	433842	436842	1.00691	0.0069134	0.89797	0.996988	433826	436969	1.00725	0.00724612	0.87866	0.997	433764	438734	1.01146	0.0114585	0.811317	0.995431	432626	442433	1.02267	0.0226681	0.750079	0.999733	433230	438259	1.01161	0.0116066	0.821999	0.997273	433612	434919	1.00301	0.00301323	0.952207	0.999744
1,3,5-Trihydroxybenzene	Others	6396.75	6352.85	0.993136	0.00686386	0.899528	0.996988	6396.54	6353.58	0.993284	0.00671604	0.887903	0.997	6390.56	6382.05	0.998667	0.00133257	0.977878	0.995431	6365.89	6201.31	0.974146	0.0258541	0.720028	0.999733	6360.23	6225.96	0.97889	0.0211104	0.685747	0.997273	6363.3	6124.33	0.962447	0.0375534	0.450817	0.999744
N2-Methylguanosine	Nucleotide	16760	16863.8	1.00619	0.00619132	0.905805	0.996988	16751.2	16916.3	1.00986	0.00985607	0.831912	0.997	16751.5	16980.6	1.01368	0.0136784	0.772713	0.995431	16730.3	17122.7	1.02345	0.0234506	0.745358	0.999733	16719.7	17266.7	1.03272	0.0327186	0.53811	0.997273	16725.8	17366.8	1.03833	0.0383274	0.45718	0.999744
Dimethylarginine (sym and assym)	Amino acid	5.92109e+06	5.88475e+06	0.993863	0.00613695	0.906677	0.996988	5.92203e+06	5.87864e+06	0.992672	0.00732759	0.873211	0.997	5.92049e+06	5.8737e+06	0.992098	0.00790235	0.866235	0.995431	5.92039e+06	5.89869e+06	0.996334	0.00366577	0.958087	0.999733	5.91941e+06	5.90453e+06	0.997487	0.00251349	0.960461	0.997273	5.92033e+06	5.88503e+06	0.994038	0.00596187	0.904413	0.999744
N2-Acetyl-glutamine	Amino acid	192960	191795	0.993965	0.00603499	0.91039	0.996988	192973	191684	0.993318	0.00668228	0.887511	0.997	192856	192223	0.996719	0.00328058	0.94499	0.995431	192419	197960	1.0288	0.0287987	0.685195	0.999733	192855	194659	1.00935	0.00935414	0.854908	0.997273	193083	191944	0.994101	0.00589911	0.905958	0.999744
Histidine	Amino acid	292912	291240	0.994292	0.00570819	0.91389	0.996988	292826	291726	0.99624	0.00375958	0.93578	0.997	292543	293721	1.00403	0.00402553	0.932299	0.995431	292993	281599	0.961111	0.0388894	0.573952	0.999733	292443	285020	0.974619	0.0253813	0.610616	0.997273	292220	285277	0.976242	0.0237579	0.620011	0.999744
3-Hydroxyhippuric acid	Amino acid	40529.3	40296.6	0.994256	0.0057438	0.914676	0.996988	40523.4	40326.9	0.99515	0.00485005	0.918576	0.997	40489.5	40530.6	1.00102	0.00101681	0.983033	0.995431	40656.8	40915.6	1.00637	0.00636539	0.929755	0.999733	40662	40908.5	1.00606	0.00606347	0.908943	0.997273	40671.2	40877.4	1.00507	0.005069	0.921953	0.999744
3-Amino-2-piperidone	Others	233738	234991	1.00536	0.00535982	0.918835	0.996988	233738	235010	1.00545	0.00544585	0.906589	0.997	233753	235394	1.00702	0.00701939	0.882335	0.995431	234061	236991	1.01252	0.0125207	0.857701	0.999733	234175	236367	1.00936	0.00935741	0.854329	0.997273	234308	235413	1.00472	0.00471623	0.925373	0.999744
Aconitic acid	Others	2.00722e+06	2.01754e+06	1.00514	0.00513969	0.919125	0.996988	2.00782e+06	2.01436e+06	1.00326	0.00325919	0.941344	0.997	2.00991e+06	1.9996e+06	0.994868	0.00513201	0.909602	0.995431	2.01385e+06	1.99238e+06	0.989334	0.0106656	0.874929	0.999733	2.01333e+06	1.99347e+06	0.990138	0.00986239	0.840776	0.997273	2.01358e+06	1.98094e+06	0.983791	0.0162095	0.73827	0.999744
Nicotine	Xenobiotics	6869.26	6834.18	0.994893	0.00510666	0.923105	0.996988	6863.6	6868.51	1.00072	0.000716096	0.987861	0.997	6860.75	6896.56	1.00522	0.00521965	0.91305	0.995431	6823.26	6933	1.01608	0.0160835	0.822526	0.999733	6826.54	6920.44	1.01376	0.0137563	0.790708	0.997273	6835.03	6839.06	1.00059	0.000589858	0.990548	0.999744
Butyrobetaine	Amino acid	153687	152963	0.995289	0.00471131	0.92713	0.996988	153684	152970	0.995351	0.00464865	0.917654	0.997	153856	151209	0.982793	0.0172071	0.711875	0.995431	152790	154901	1.01382	0.013815	0.845337	0.999733	152744	155563	1.01845	0.0184501	0.721164	0.997273	152847	155286	1.01596	0.0159557	0.755217	0.999744
Xanthosine	Nucleotide	21783.3	21885.1	1.00468	0.00467569	0.928224	0.996988	21785.3	21874.6	1.0041	0.0040995	0.928499	0.997	21794.2	21836.4	1.00193	0.00193337	0.967079	0.995431	21859.4	21883	1.00108	0.00108119	0.987482	0.999733	21844.4	22029.9	1.00849	0.00849199	0.866304	0.997273	21844.3	22099.4	1.01168	0.0116798	0.815927	0.999744
Adenosine	Nucleotide	399542	401395	1.00464	0.00463778	0.928599	0.996988	399493	401699	1.00552	0.0055207	0.903603	0.997	399799	399970	1.00043	0.00042964	0.992633	0.995431	399006	404225	1.01308	0.013082	0.851047	0.999733	399135	403821	1.01174	0.0117399	0.816928	0.997273	399420	401759	1.00586	0.0058553	0.905627	0.999744
Nudifloramide	Others	3.18151e+06	3.16698e+06	0.995432	0.00456819	0.929617	0.996988	3.18281e+06	3.15874e+06	0.992435	0.00756472	0.867575	0.997	3.1836e+06	3.14049e+06	0.986458	0.0135423	0.771757	0.995431	3.19835e+06	3.12307e+06	0.976462	0.0235377	0.734804	0.999733	3.19671e+06	3.12258e+06	0.976809	0.0231914	0.646952	0.997273	3.1953e+06	3.10908e+06	0.973016	0.0269838	0.585557	0.999744
2-Hydroxypyridine	Others	7836.88	7800.95	0.995415	0.00458484	0.930435	0.996988	7837.04	7799.48	0.995207	0.00479337	0.917002	0.997	7835.02	7800.93	0.995649	0.00435142	0.92493	0.995431	7912.19	7562.88	0.955852	0.0441483	0.523906	0.999733	7901.47	7592.87	0.960943	0.0390568	0.451363	0.997273	7890.86	7631.15	0.967088	0.032912	0.529619	0.999744
Threonine	Amino acid	181900	182766	1.00476	0.00476168	0.930497	0.996988	181998	182212	1.00118	0.00117698	0.980471	0.997	181932	182855	1.00507	0.00507146	0.916637	0.995431	181789	185797	1.02205	0.0220464	0.758962	0.999733	181959	184818	1.01571	0.0157116	0.762574	0.997273	182017	185084	1.01685	0.0168524	0.738855	0.999744
Ethyl-sulfate	Xenobiotics	10692.2	10739	1.00437	0.00437426	0.935018	0.996988	10690.2	10749	1.0055	0.00549505	0.908029	0.997	10665	10940.9	1.02587	0.0258689	0.59157	0.995431	10521	11141.5	1.05898	0.0589848	0.372419	0.999733	10554.1	10943.4	1.03689	0.0368937	0.435394	0.997273	10582.8	10776.7	1.01832	0.0183184	0.692656	0.999744
Thymine	Nucleotide	18652.9	18731.2	1.0042	0.00419875	0.936864	0.996988	18657.2	18708	1.00272	0.00272319	0.953431	0.997	18657.3	18727.7	1.00377	0.00377422	0.9368	0.995431	18595.2	18846.9	1.01354	0.0135373	0.849162	0.999733	18597.9	18857.3	1.01394	0.0139438	0.788511	0.997273	18600.9	18908.4	1.01653	0.0165296	0.74555	0.999744
Vanillylmandelic acid	Others	282606	281445	0.995891	0.0041085	0.937069	0.996988	282815	280236	0.990879	0.00912051	0.84063	0.997	282868	278642	0.985059	0.0149414	0.745236	0.995431	283285	275120	0.971177	0.0288228	0.677882	0.999733	282669	279917	0.990264	0.00973636	0.848671	0.997273	282400	282677	1.00098	0.000977748	0.984442	0.999744
2-Hydroxyadipic acid	Energy	221210	222003	1.00358	0.00358413	0.946462	0.996988	221182	222169	1.00446	0.00446254	0.924246	0.997	221110	223128	1.00912	0.0091238	0.848762	0.995431	220549	222017	1.00665	0.00665425	0.925559	0.999733	220498	222710	1.01003	0.010032	0.847831	0.997273	220564	222661	1.00951	0.00950731	0.852159	0.999744
Kynurenic acid	Amino acid	161238	160681	0.99655	0.00345039	0.947611	0.996988	161263	160530	0.995453	0.00454734	0.921835	0.997	161231	160496	0.995437	0.00456332	0.923104	0.995431	161356	159693	0.989698	0.0103018	0.8842	0.999733	161257	160373	0.994522	0.00547831	0.916576	0.997273	161219	160556	0.995884	0.00411627	0.936082	0.999744
Succinic acid	Energy	421062	422462	1.00333	0.00332582	0.949593	0.996988	421364	420795	0.99865	0.00134978	0.976665	0.997	421515	419292	0.994727	0.00527342	0.910677	0.995431	419745	425629	1.01402	0.0140181	0.843484	0.999733	419906	424999	1.01213	0.0121278	0.814136	0.997273	420142	423812	1.00873	0.00873299	0.861912	0.999744
4-Hydroxypyridine	Others	7391.28	7366.81	0.996689	0.0033111	0.950018	0.996988	7395.1	7343.4	0.993009	0.00699105	0.879899	0.997	7393.96	7331.08	0.991497	0.00850337	0.854971	0.995431	7397.79	7480.49	1.01118	0.0111787	0.874037	0.999733	7405.26	7422.68	1.00235	0.00235228	0.963718	0.997273	7406.87	7406.75	0.999984	1.64145e-05	0.999744	0.999744
Betaine	Amino acid	1.10257e+07	1.10602e+07	1.00313	0.00313355	0.952092	0.996988	1.10253e+07	1.10625e+07	1.00338	0.00337501	0.941558	0.997	1.10285e+07	1.10518e+07	1.00211	0.00211221	0.96413	0.995431	1.10196e+07	1.109e+07	1.00638	0.00638478	0.928102	0.999733	1.10149e+07	1.11409e+07	1.01144	0.0114435	0.826673	0.997273	1.10171e+07	1.11553e+07	1.01254	0.0125386	0.808635	0.999744
Quinolinic acid	Others	260862	260072	0.996973	0.00302662	0.952996	0.996988	260834	260223	0.997659	0.00234136	0.958687	0.997	260887	259497	0.994671	0.00532858	0.909012	0.995431	260459	256397	0.984406	0.0155943	0.823114	0.999733	260289	257331	0.988637	0.0113633	0.824213	0.997273	260200	257415	0.989297	0.0107033	0.831759	0.999744
Glutamic acid	Amino acid	13261.9	13223.2	0.997078	0.00292162	0.9559	0.996988	13256.7	13251.8	0.999634	0.000365727	0.993748	0.997	13247.4	13324.1	1.00579	0.00578902	0.902264	0.995431	13171.2	13775.6	1.04588	0.0458823	0.513694	0.999733	13188.3	13691.5	1.03815	0.0381529	0.454212	0.997273	13207.1	13641.8	1.03292	0.0329161	0.509347	0.999744
Propionyl-carnitine (C3:0)	Lipid	203476	202914	0.99724	0.00275992	0.957955	0.996988	203456	203012	0.997818	0.00218219	0.961842	0.997	203701	200933	0.986413	0.0135873	0.773047	0.995431	201781	206844	1.02509	0.0250871	0.725738	0.999733	201677	208102	1.03186	0.0318604	0.54545	0.997273	201865	208017	1.03047	0.0304749	0.563261	0.999744
Glucuronic acid	Carbohydrate	510969	512339	1.00268	0.00268199	0.958425	0.996988	510920	512633	1.00335	0.00335211	0.940843	0.997	511218	510827	0.999236	0.000764367	0.986816	0.995431	510857	517056	1.01213	0.0121345	0.862156	0.999733	510900	517574	1.01306	0.0130631	0.797893	0.997273	511143	516865	1.01119	0.0111949	0.823645	0.999744
N-Acetyl-threonine	Amino acid	164736	165120	1.00233	0.00233406	0.964498	0.996988	164841	164535	0.998147	0.00185347	0.967785	0.997	164885	164030	0.994811	0.0051894	0.910847	0.995431	164874	164800	0.999548	0.000451793	0.99484	0.999733	164810	165404	1.0036	0.00360157	0.943914	0.997273	164844	165173	1.00199	0.00199402	0.968333	0.999744
Leucine	Amino acid	25334.2	25384.4	1.00198	0.00198319	0.969854	0.996988	25336.7	25371.1	1.00136	0.0013593	0.976547	0.997	25344.3	25320.6	0.999065	0.000934893	0.984117	0.995431	25339.2	25421.6	1.00325	0.00325114	0.962801	0.999733	25337.5	25451.4	1.0045	0.004498	0.929634	0.997273	25339.8	25463.2	1.00487	0.0048696	0.922288	0.999744
N-Acetyl-tryptophan	Amino acid	40015.3	39943	0.998193	0.00180712	0.972863	0.996988	40027	39873.6	0.996169	0.00383092	0.934619	0.997	39983.1	40187	1.0051	0.00510078	0.914805	0.995431	40079.9	40976.1	1.02236	0.0223587	0.750488	0.999733	40104.6	40876.6	1.01925	0.0192502	0.711425	0.997273	40102.2	41165	1.0265	0.0265039	0.615409	0.999744
Nicotinic acid	Cofactors and vitamins	3604.71	3610.64	1.00165	0.00164501	0.975287	0.996988	3615.72	3544.12	0.980198	0.0198019	0.665544	0.997	3617.51	3489.51	0.964617	0.0353826	0.443265	0.995431	3593.27	3671.81	1.02186	0.0218569	0.760081	0.999733	3600.91	3613.64	1.00354	0.00353681	0.946025	0.997273	3599.92	3631.27	1.00871	0.00870769	0.866239	0.999744
Cyclic AMP	Nucleotide	10272.5	10257.3	0.998513	0.00148666	0.97756	0.996988	10268.5	10280.5	1.00117	0.00116818	0.980073	0.997	10262.3	10338.2	1.0074	0.00739804	0.876705	0.995431	10263.4	10389.5	1.01229	0.0122909	0.862549	0.999733	10256.9	10466.5	1.02044	0.0204432	0.696129	0.997273	10259.4	10506.1	1.02405	0.0240515	0.639363	0.999744
Serine	Amino acid	119333	119191	0.998808	0.0011924	0.982026	0.996988	119338	119160	0.99851	0.00148997	0.974528	0.997	119303	119387	1.00071	0.000705954	0.988135	0.995431	119328	119823	1.00415	0.00414693	0.952749	0.999733	119359	119613	1.00213	0.00213263	0.966526	0.997273	119395	119203	0.998387	0.00161251	0.974032	0.999744
2-Aminoadipic acid	Amino acid	115597	115468	0.998888	0.00111233	0.983114	0.996988	115559	115681	1.00106	0.00105975	0.98177	0.997	115542	115860	1.00275	0.0027487	0.953951	0.995431	115687	115324	0.996861	0.00313925	0.964504	0.999733	115629	115820	1.00165	0.00165091	0.974609	0.997273	115640	115753	1.00098	0.000978873	0.984642	0.999744
Indole-3-lactic acid	Amino acid	7822.4	7830.91	1.00109	0.00108713	0.984032	0.996988	7815.22	7869.79	1.00698	0.00698316	0.884464	0.997	7808.07	7944.88	1.01752	0.0175223	0.720496	0.995431	7892.43	8036.86	1.0183	0.0182996	0.806992	0.999733	7900.03	7988.84	1.01124	0.0112416	0.835918	0.997273	7906.3	7941.26	1.00442	0.00442284	0.933005	0.999744
N2,N2-Dimethylguanosine	Nucleotide	24974.2	24999	1.00099	0.000993045	0.984736	0.996988	24972.7	25007.5	1.00139	0.0013944	0.975683	0.997	24977.2	24983.9	1.00027	0.000268472	0.995431	0.995431	24938.4	24692.8	0.990148	0.00985184	0.887236	0.999733	24917.5	24858.1	0.997619	0.00238077	0.962882	0.997273	24915.1	24868.3	0.998122	0.00187815	0.970224	0.999744
N1-Methylguanosine	Nucleotide	63649.3	63588.7	0.999047	0.000952605	0.985416	0.996988	63634.8	63675.7	1.00064	0.000641439	0.988889	0.997	63617.9	63846.1	1.00359	0.00358766	0.939236	0.995431	63866.2	63864.7	0.999976	2.38905e-05	0.999733	0.999733	63821.2	64316.6	1.00776	0.00776249	0.882437	0.997273	63817.4	64560.3	1.01164	0.0116412	0.819723	0.999744
5-Hydroxyindole-3-acetic acid	Amino acid	21017	20996.8	0.999039	0.000961434	0.985647	0.996988	20993.2	21127.5	1.0064	0.00639603	0.892445	0.997	20986.4	21233	1.01175	0.0117485	0.806545	0.995431	20910	21035.7	1.00601	0.0060129	0.928672	0.999733	20876.6	21341.3	1.02226	0.0222577	0.656694	0.997273	20888.2	21360.5	1.02261	0.022611	0.656984	0.999744
Hexadecenoic acid	Lipid	15997.6	16012.5	1.00093	0.000929635	0.986422	0.996988	15971.6	16143.3	1.01075	0.0107522	0.823746	0.997	15980.6	16141.6	1.01008	0.0100783	0.836542	0.995431	16179.3	16418.6	1.01479	0.0147949	0.831504	0.999733	16137.3	16766.8	1.03901	0.0390088	0.44267	0.997273	16157.6	16744.8	1.03634	0.0363426	0.469449	0.999744
Octenoyl-carnitine (C8:1)	Lipid	3.41541e+06	3.4126e+06	0.999176	0.000824197	0.987137	0.996988	3.41683e+06	3.40469e+06	0.996449	0.00355114	0.936661	0.997	3.41798e+06	3.39006e+06	0.991831	0.00816929	0.859926	0.995431	3.41085e+06	3.3665e+06	0.986996	0.0130037	0.847244	0.999733	3.40901e+06	3.37643e+06	0.990442	0.00955779	0.844884	0.997273	3.40957e+06	3.35372e+06	0.983619	0.0163806	0.734972	0.999744
Glutaryl-carnitine (C5:0-COOH)	Lipid	835869	836554	1.00082	0.000820313	0.987423	0.996988	835766	837145	1.00165	0.00164921	0.97124	0.997	836035	835439	0.999288	0.000712401	0.987891	0.995431	834816	840811	1.00718	0.00718092	0.917582	0.999733	834453	845060	1.01271	0.0127109	0.802408	0.997273	834698	845716	1.0132	0.0132008	0.792423	0.999744
N-Acetyl-valine	Amino acid	31632.1	31655.3	1.00073	0.000733651	0.988812	0.996988	31629.3	31671.5	1.00134	0.00133565	0.976902	0.997	31641.2	31586.8	0.998281	0.00171872	0.970966	0.995431	31696.1	32004.5	1.00973	0.00973244	0.888725	0.999733	31694.4	32067.4	1.01177	0.0117681	0.816998	0.997273	31712	31974.6	1.00828	0.0082795	0.868562	0.999744
Urea	Others	278319	278499	1.00065	0.0006461	0.990161	0.996988	278339	278387	1.00017	0.000173563	0.997	0.997	278383	278023	0.998706	0.00129365	0.978177	0.995431	278883	279914	1.0037	0.00369578	0.958377	0.999733	278874	280173	1.00465	0.00465492	0.929	0.997273	278866	280774	1.00684	0.006841	0.895051	0.999744
Adipoyl-carnitine (C6:0-COOH)	Lipid	312569	312404	0.999474	0.000526009	0.991625	0.996988	312477	312910	1.00138	0.00138488	0.974897	0.997	312735	310944	0.994276	0.00572444	0.899375	0.995431	309763	315898	1.01981	0.0198061	0.775902	0.999733	309801	316355	1.02116	0.0211562	0.675266	0.997273	310121	314707	1.01479	0.0147865	0.761882	0.999744
4-Pyridoxic acid	Cofactors and vitamins	2.23736e+06	2.23682e+06	0.999758	0.000241763	0.996393	0.996988	2.23737e+06	2.23671e+06	0.999705	0.000294683	0.995006	0.997	2.23669e+06	2.24232e+06	1.00251	0.00251423	0.95822	0.995431	2.22252e+06	2.24834e+06	1.01162	0.0116161	0.869207	0.999733	2.22321e+06	2.24593e+06	1.01022	0.0102161	0.842546	0.997273	2.22434e+06	2.23949e+06	1.00681	0.00681093	0.892029	0.999744
N1-Methyladenosine	Nucleotide	3.95571e+06	3.95494e+06	0.999805	0.000195207	0.996988	0.996988	3.95636e+06	3.95121e+06	0.998698	0.00130231	0.977121	0.997	3.95742e+06	3.93994e+06	0.995581	0.00441918	0.924163	0.995431	3.95439e+06	3.93849e+06	0.99598	0.00402004	0.953936	0.999733	3.95229e+06	3.95632e+06	1.00102	0.00102048	0.983964	0.997273	3.95272e+06	3.95194e+06	0.999805	0.000195062	0.996869	0.999744
aThe results are adjusted for parents' education at 3 months, maternal smoking during pregnancy and parental smoking during the first year of life.
bThe results are adjusted for parents' education at 3 months, and parental smoking at the 4-year follow-up.
c When the exposure is NOx during the first year of life, Perason cor=0.99 (p<2.2e-16), comparing the fold change of the 260 metabolites in this model with the fold change in the main model (adjusting for only parental education)
c When the exposure is PM10 during the first year of life, Perason cor=0.99 (p<2.2e-16), comparing the fold change of the 260 metabolites in this model with the fold change in the main model (adjusting for only parental education)
c When the exposure is PM2.5 during the first year of life, Perason cor=0.99 (p<2.2e-16), comparing the fold change of the 260 metabolites in this model with the fold change in the main model (adjusting for only parental education)
d When the exposure is NOx during the first year of life, P value of Kolmogorov-Smirnov test=1.00, comparing the distribution of p values of the 260 metabolite-specific associations in this model with the main model (adjusting for only parental education)
d When the exposure is PM10 during the first year of life, P value of Kolmogorov-Smirnov test=1.00, comparing the distribution of p values of the 260 metabolite-specific associations in this model with the main model (adjusting for only parental education)
d When the exposure is PM2.5 during the first year of life, P value of Kolmogorov-Smirnov test=1.00, comparing the distribution of p values of the 260 metabolite-specific associations in this model with the main model (adjusting for only parental education)
e When the exposure is NOx during the prior year of life, Perason cor=1.00 (p<2.2e-16), comparing the fold change of the 260 metabolites in this model with the fold change in the main model (adjusting for only parental education)
e When the exposure is PM10 during the prior year of life, Perason cor=1.00 (p<2.2e-16), comparing the fold change of the 260 metabolites in this model with the fold change in the main model (adjusting for only parental education)
e When the exposure is PM2.5 during the prior year of life, Perason cor=1.00 (p<2.2e-16), comparing the fold change of the 260 metabolites in this model with the fold change in the main model (adjusting for only parental education)
f When the exposure is NOx during the prior year of life, P value of Kolmogorov-Smirnov test=1.00, comparing the distribution of p values of the 260 metabolite-specific associations in this model with the main model (adjusting for only parental education)
f When the exposure is PM10 during the prior year of life, P value of Kolmogorov-Smirnov test=0.99, comparing the distribution of p values of the 260 metabolite-specific associations in this model with the main model (adjusting for only parental education)
f When the exposure is PM2.5 during the prior year of life, P value of Kolmogorov-Smirnov test=1.00, comparing the distribution of p values of the 260 metabolite-specific associations in this model with the main model (adjusting for only parental education)

## Sheet: Table B.10 Occupation adj. 4y
Table B.10. Sensitivity analyses for the associations between air pollution and metabolites at 4 years, adjusted for parents' occupation at 3 months
		Air pollution during the first year of life																		Air pollution during the prior year of life
Metabolite	Superpathway	Predicted median at median level of Nox	Predicted median with 1 IQR increase of Nox from median	Fold changea	Absolute % change	Pvalueb	Qvalue	Predicted median at median level of PM10	Predicted median with 1 IQR increase of PM10 from median	Fold changea	Absolute % change	Pvalueb	Qvalue	Predicted median at median level of PM2.5	Predicted median with 1 IQR increase of PM2.5 from median	Fold changea	Absolute % change	Pvalueb	Qvalue	Predicted median at median level of Nox	Predicted median with 1 IQR increase of Nox from median	Fold changec	Absolute % change	Pvalued	Qvalue	Predicted median at median level of PM10	Predicted median with 1 IQR increase of PM10 from median	Fold changec	Absolute % change	Pvalued	Qvalue	Predicted median at median level of PM2.5	Predicted median with 1 IQR increase of PM2.5 from median	Fold changec	Absolute % change	Pvalued	Qvalue
1,3,7-Trimethyluric acid	Nucleotide	61232.8	76434.3	1.24826	0.248257	6.09271e-06	0.0015841	61671.6	73970.8	1.19943	0.199429	1.79574e-05	0.00466893	62478.1	72774.1	1.16479	0.164793	0.000173629	0.0225718	61518.6	82671.5	1.34385	0.343846	6.97244e-05	0.00453208	62634.2	75656.4	1.20791	0.207909	0.000706041	0.0305951	63115.8	75030	1.18877	0.188767	0.00142079	0.0527723
Dimethylxanthine	Nucleotide	76448.5	93030	1.2169	0.216897	0.000133953	0.0174138	76464.9	92141.2	1.20501	0.205013	5.04632e-05	0.00656022	77076.2	92358.9	1.19828	0.198282	4.55813e-05	0.0118511	76030.9	100203	1.31793	0.317927	0.000193682	0.0100715	76793.9	94864.1	1.23531	0.235307	0.00018601	0.0120907	77383.6	94435.6	1.22036	0.220356	0.000309696	0.0268403
Umbelliferone	Others	12092.1	14979.3	1.23876	0.238765	0.000321354	0.0213584	12241.3	14198.8	1.15992	0.159915	0.00445571	0.116767	12396.6	13718.8	1.10666	0.106658	0.0457283	0.516929	11844.2	16119.6	1.36097	0.36097	1.44407e-06	0.000159638	11880.1	15376.7	1.29433	0.294325	1.01997e-07	1.32597e-05	11875.5	15981.3	1.34573	0.345731	2.22162e-09	2.88811e-07
5-Acetylamino-6-amino-3-methyluracil	Nucleotide	204678	243576	1.19005	0.190048	0.000328591	0.0213584	205672	237755	1.15599	0.155993	0.000543351	0.0349825	207962	233058	1.12067	0.120674	0.00465746	0.134549	205190	261561	1.27472	0.274725	0.000913958	0.033947	208543	240677	1.15409	0.154091	0.00818878	0.212908	210164	235493	1.12052	0.120519	0.0290327	0.539179
(1,7-)Dimethyluric acid	Nucleotide	975910	1.16279e+06	1.19149	0.191493	0.000437175	0.0227331	978347	1.14376e+06	1.16907	0.169071	0.000342232	0.0296601	986341	1.13727e+06	1.15302	0.153023	0.000656809	0.0505297	979354	1.24298e+06	1.26918	0.269178	0.00149543	0.0452182	991497	1.16233e+06	1.1723	0.172298	0.00478305	0.14813	998579	1.14405e+06	1.14568	0.145677	0.0120885	0.261917
6-Amino-5-formamido-1,3-dimethyluracil	Nucleotide	1.45237e+06	1.74413e+06	1.20089	0.20089	0.000664111	0.0287781	1.45695e+06	1.71459e+06	1.17684	0.176838	0.00067274	0.0349825	1.46849e+06	1.71556e+06	1.16825	0.168254	0.000777381	0.0505297	1.43874e+06	1.90436e+06	1.32363	0.323627	0.000328974	0.0142555	1.45637e+06	1.78718e+06	1.22714	0.227145	0.00058215	0.0302718	1.46613e+06	1.78202e+06	1.21546	0.215463	0.000685981	0.035671
1,3-Dimethyluric acid	Nucleotide	63775.6	75428.9	1.18272	0.182724	0.000975266	0.0362242	64045.1	73735.9	1.15131	0.151312	0.00138793	0.0601434	64590.7	72882.6	1.12838	0.128376	0.00403236	0.134549	63805.2	80185.5	1.25672	0.256723	0.00244679	0.0636166	64716.7	74311.3	1.14826	0.148256	0.0136911	0.284354	65155.9	73053.7	1.12121	0.121214	0.0343756	0.566125
Saccharin	Xenobiotics	1.00426e+06	860265	0.856615	0.143385	0.00348252	0.113182	1.0005e+06	882419	0.881979	0.118021	0.00599912	0.132696	995599	884331	0.88824	0.11176	0.0153702	0.210329	1.00046e+06	892942	0.892527	0.107473	0.110865	0.996535	994707	940370	0.945374	0.0546256	0.246691	0.999888	992982	937816	0.944444	0.0555563	0.209296	0.999211
Succinylacetone	Amino acid	9794.94	11419.8	1.16588	0.165885	0.0049177	0.133607	9823.88	11253	1.14548	0.145478	0.00449102	0.116767	9893.61	11292	1.14135	0.141345	0.00439504	0.134549	9924.29	10944.8	1.10283	0.102832	0.145883	0.996535	9914.12	10981.6	1.10767	0.107674	0.0368507	0.638745	9960.88	10900	1.09428	0.0942825	0.065893	0.815819
1-Methylxanthine	Nucleotide	1.28959e+06	1.49547e+06	1.15965	0.159646	0.00542315	0.133607	1.29111e+06	1.48091e+06	1.147	0.147004	0.00371327	0.116767	1.29816e+06	1.48618e+06	1.14484	0.144839	0.00298439	0.129324	1.27972e+06	1.62649e+06	1.27097	0.270969	0.00156525	0.0452182	1.29444e+06	1.53044e+06	1.18232	0.182322	0.00349712	0.129893	1.30321e+06	1.51504e+06	1.16255	0.162548	0.00692066	0.179937
Acetaminophen	Xenobiotics	9677.4	8046.14	0.831436	0.168564	0.00571581	0.133607	9620.15	8438.37	0.877156	0.122844	0.0243425	0.333108	9548.51	8722.01	0.913442	0.0865576	0.128115	0.996254	9543.64	10466.8	1.09673	0.0967301	0.233134	0.996535	9557.43	10370.9	1.08512	0.0851177	0.093651	0.999888	9569.11	10435.6	1.09055	0.0905525	0.047273	0.646894
2-Benzoxazolol	Others	2429.75	2802.6	1.15345	0.153455	0.00623436	0.133607	2439.21	2750.38	1.12757	0.127571	0.00822205	0.152695	2454.35	2752.96	1.12167	0.121667	0.0115776	0.175143	2507.73	2464.19	0.982635	0.017365	0.794104	0.996535	2503.01	2505.34	1.00093	0.000932757	0.98515	0.999888	2500.64	2539.74	1.01563	0.0156329	0.767267	0.999211
Ferulic acid 4-sulfate	Others	287929	330293	1.14714	0.147135	0.00702048	0.133607	288595	326081	1.12989	0.129889	0.00612441	0.132696	290358	326961	1.12606	0.126059	0.00666142	0.157452	294493	311338	1.0572	0.0572005	0.421637	0.996535	295164	307293	1.04109	0.0410909	0.427976	0.999888	295696	305441	1.03296	0.0329555	0.52185	0.999211
N-Methyl-proline	Amino acid	197764	227064	1.14815	0.148153	0.0071942	0.133607	198492	223702	1.12701	0.127007	0.00786757	0.152695	199895	224699	1.12408	0.124084	0.00981587	0.175143	200566	217943	1.08664	0.0866376	0.238022	0.996535	201306	213400	1.06008	0.060078	0.25204	0.999888	202161	209461	1.03611	0.03611	0.484927	0.999211
Methyluric acid	Nucleotide	1.05536e+06	1.20585e+06	1.1426	0.142597	0.00971109	0.168325	1.05441e+06	1.20313e+06	1.14105	0.141047	0.00399612	0.116767	1.0582e+06	1.21442e+06	1.14763	0.147632	0.00176888	0.0919816	1.05574e+06	1.30393e+06	1.23509	0.235091	0.00527438	0.124667	1.06743e+06	1.22892e+06	1.1513	0.151296	0.0135507	0.284354	1.07506e+06	1.20541e+06	1.12125	0.121246	0.0382234	0.566125
Anserine	Amino acid	134424	154096	1.14634	0.146345	0.0122826	0.192052	134735	152108	1.12894	0.128942	0.00955187	0.165566	135931	151260	1.11277	0.112774	0.0236049	0.292251	133685	158129	1.18285	0.18285	0.0204758	0.409516	134719	151907	1.12759	0.12759	0.0323451	0.600695	134818	154768	1.14797	0.147974	0.0174029	0.348058
4-Hydroxycoumarin	Others	2161.36	2456.22	1.13642	0.136419	0.0125572	0.192052	2167.45	2421.12	1.11703	0.117033	0.0135307	0.20694	2176.66	2439.81	1.1209	0.120895	0.0119299	0.175143	2186.02	2535.98	1.16009	0.160091	0.0320909	0.556242	2192.66	2487.11	1.13429	0.134294	0.0142177	0.284354	2192.96	2545.3	1.16067	0.160665	0.00474133	0.154093
Panthenol	Cofactors and vitamins	5517.74	6256.44	1.13388	0.133877	0.0173999	0.251332	5531.84	6171.51	1.11563	0.115634	0.0169342	0.244605	5552.28	6231.7	1.12237	0.122368	0.0121253	0.175143	5567.42	6161.7	1.10674	0.106742	0.17183	0.996535	5605.61	5913.3	1.05489	0.0548907	0.317051	0.999888	5618.37	5872.78	1.04528	0.0452824	0.388436	0.999211
Furosine	Amino acid	4756.94	5292.39	1.11256	0.112563	0.0210049	0.287436	4757.47	5267.41	1.10719	0.107188	0.0121725	0.197803	4787.89	5252.01	1.09694	0.0969367	0.0228752	0.292251	4834.24	5219.69	1.07973	0.0797341	0.214446	0.996535	4840.8	5182.57	1.0706	0.0706031	0.128467	0.999888	4858.92	5111.41	1.05196	0.0519631	0.263957	0.999211
Cyclamic acid	Xenobiotics	5954.99	5275.53	0.8859	0.1141	0.0288516	0.375071	5939.58	5413.24	0.911386	0.0886144	0.0558563	0.66012	5911.73	5533.84	0.936078	0.0639224	0.187059	0.996254	6092.03	4256.91	0.698767	0.301233	3.92317e-07	0.000102002	5993.7	4492.78	0.749583	0.250417	1.62604e-08	4.22769e-06	5869.83	4047.84	0.689601	0.310399	2.36328e-13	6.14453e-11
Tryptophan betaine	Amino acid	15508.7	17576	1.1333	0.133296	0.0359582	0.445197	15590.7	17193.2	1.10278	0.102784	0.0617541	0.69809	15566.2	17738.2	1.13954	0.139536	0.0116533	0.175143	15059.7	22468	1.49193	0.491928	1.84197e-06	0.000159638	15513.4	19661.7	1.2674	0.267401	0.000139959	0.0120907	15688	19303.8	1.23048	0.23048	0.000531219	0.0345292
Stearic acid	Lipid	3.47827e+06	3.10572e+06	0.892891	0.107109	0.0509541	0.602184	3.46795e+06	3.16841e+06	0.913627	0.0863725	0.0764599	0.749496	3.44938e+06	3.23263e+06	0.937163	0.0628368	0.2125	0.996254	3.49377e+06	3.00969e+06	0.861444	0.138556	0.0381145	0.619361	3.46598e+06	3.25304e+06	0.938561	0.0614391	0.223243	0.999888	3.45581e+06	3.3573e+06	0.971495	0.0285054	0.573882	0.999211
1,6-Anhydroglucose	Carbohydrate	17676	19542.3	1.10558	0.105584	0.0605497	0.684474	17758.2	19146.1	1.07816	0.0781566	0.108233	0.907757	17863.8	18930.3	1.0597	0.0597018	0.21783	0.996254	17639.7	18797.6	1.06564	0.0656369	0.340894	0.996535	17664.2	18678.8	1.05744	0.0574396	0.247763	0.999888	17703.4	18597.5	1.05051	0.0505062	0.302751	0.999211
Palmitic acid	Lipid	3.57894e+06	3.22419e+06	0.900877	0.0991226	0.0709127	0.764243	3.56878e+06	3.28593e+06	0.920744	0.079256	0.104083	0.902054	3.5508e+06	3.34956e+06	0.943325	0.056675	0.260808	0.996254	3.59579e+06	3.15651e+06	0.877835	0.122165	0.0690001	0.75968	3.56952e+06	3.38649e+06	0.948724	0.0512756	0.31132	0.999888	3.55995e+06	3.48443e+06	0.978787	0.021213	0.676668	0.999211
Acetaminophen-glucuronide	Xenobiotics	42391.1	38313.8	0.903816	0.0961838	0.073485	0.764243	42304.1	38712	0.915089	0.0849114	0.0701113	0.744638	42139.6	38620.8	0.916496	0.0835037	0.0834228	0.867597	42393.7	39164.8	0.923837	0.0761635	0.276332	0.996535	42254.8	39814.3	0.942242	0.0577582	0.239244	0.999888	42174.1	39936.5	0.946945	0.0530553	0.254864	0.999211
Protocatechuic acid	Others	21301.3	23292.8	1.09349	0.0934928	0.0867132	0.853183	21351.6	23027.8	1.0785	0.0785049	0.096238	0.893639	21419.2	23127.1	1.07974	0.0797384	0.096354	0.96354	21615.6	22212.5	1.02761	0.0276122	0.685389	0.996535	21636.3	22101.2	1.02149	0.0214856	0.670385	0.999888	21632.5	22287.6	1.03028	0.0302803	0.568076	0.999211
Adipic Acid	Others	105531	115847	1.09775	0.0977516	0.0885998	0.853183	105447	115965	1.09975	0.0997498	0.0491408	0.60841	105408	119155	1.13042	0.130419	0.0116784	0.175143	107655	114154	1.06037	0.0603716	0.418082	0.996535	108146	110265	1.01959	0.0195937	0.707383	0.999888	108334	107827	0.995324	0.00467628	0.924728	0.999211
Caffeine	Nucleotide	4752.93	5168.28	1.08739	0.0873878	0.0986521	0.899317	4756.2	5145.92	1.08194	0.0819407	0.0778323	0.749496	4771.92	5152.71	1.0798	0.0797985	0.0789432	0.855218	4735.01	5429.56	1.14668	0.146683	0.0565415	0.757074	4770.6	5203.36	1.09072	0.0907155	0.10617	0.999888	4785.89	5187.08	1.08383	0.0838273	0.126933	0.999211
Cysteine-S-sulfate	Amino acid	59670.3	64934.4	1.08822	0.08822	0.100308	0.899317	59970.4	63500	1.05886	0.0588558	0.20309	0.9989	60242.5	62844	1.04318	0.0431845	0.340503	0.996254	60648.4	69441.3	1.14498	0.144981	0.0701243	0.75968	61121.4	66484.7	1.08775	0.0877499	0.124663	0.999888	61146.8	67524.7	1.1043	0.104304	0.0577147	0.750291
Quinic acid	Others	706314	767482	1.0866	0.0866017	0.104191	0.90299	703074	777537	1.10591	0.10591	0.0280758	0.364985	704253	790081	1.12187	0.121872	0.0120495	0.175143	718113	645065	0.898278	0.101722	0.150357	0.996535	715860	646021	0.902441	0.0975591	0.0597623	0.914011	714288	619281	0.866991	0.133009	0.0090248	0.213313
3-Hydroxyanthranilic acid	Amino acid	15334.1	16689.4	1.08838	0.0883848	0.112631	0.944649	15381.9	16423.8	1.06774	0.067739	0.161636	0.9989	15449.2	16276.7	1.05356	0.0535637	0.263011	0.996254	15459.5	17110.5	1.1068	0.106798	0.135514	0.996535	15523.6	16721.5	1.07717	0.0771662	0.140084	0.999888	15547.2	16845.9	1.08354	0.0835391	0.111641	0.999211
Cytosine	Nucleotide	104704	113168	1.08084	0.0808387	0.11976	0.973052	104917	112146	1.0689	0.0688953	0.135033	0.9989	105396	111600	1.05887	0.0588724	0.214132	0.996254	103497	109635	1.05931	0.0593053	0.415808	0.996535	103617	109232	1.05419	0.054186	0.326914	0.999888	103560	111323	1.07496	0.0749573	0.178966	0.999211
N-Propionylglycine	Amino acid	6743.78	7315.06	1.08471	0.0847127	0.127995	0.996388	6752.19	7265.78	1.07606	0.076063	0.118589	0.963537	6779.47	7261.25	1.07106	0.0710642	0.146511	0.996254	6778.41	7419.44	1.09457	0.0945704	0.19121	0.996535	6794.36	7326.09	1.07826	0.0782599	0.137056	0.999888	6817.82	7258.75	1.06467	0.0646731	0.213358	0.999211
Oleic acid	Lipid	138408	127091	0.918234	0.0817658	0.135958	0.996388	138048	129248	0.936251	0.0637488	0.189637	0.9989	137436	131627	0.957733	0.0422671	0.399264	0.996254	139361	128037	0.918745	0.0812552	0.233611	0.996535	138658	133783	0.964844	0.0351564	0.488471	0.999888	138447	135312	0.977355	0.0226448	0.655715	0.999211
Linoleic acid	Lipid	19504.5	17916.7	0.918595	0.0814052	0.138961	0.996388	19447	18271.7	0.939563	0.0604374	0.21663	0.9989	19365.2	18587.5	0.959843	0.0401566	0.426294	0.996254	19535.7	18679.3	0.956159	0.043841	0.525824	0.996535	19458.1	19379.8	0.995975	0.00402489	0.937805	0.999888	19447.6	19510.5	1.00323	0.00323447	0.950219	0.999211
Acesulfame	Xenobiotics	1.1949e+06	1.12899e+06	0.944844	0.0551555	0.146547	0.996388	1.19413e+06	1.13062e+06	0.946811	0.0531893	0.102312	0.902054	1.19278e+06	1.0827e+06	0.90771	0.0922901	0.00641085	0.157452	1.22328e+06	1.14666e+06	0.937363	0.0626369	0.215062	0.996535	1.22048e+06	1.15126e+06	0.943284	0.056716	0.106011	0.999888	1.21693e+06	1.10427e+06	0.907426	0.092574	0.00542317	0.156669
Methyl-histidine	Amino acid	540709	582375	1.07706	0.0770585	0.155125	0.996388	539512	586462	1.08702	0.087023	0.0715998	0.744638	540147	596575	1.10447	0.104467	0.0373165	0.441013	541898	616299	1.1373	0.137298	0.0633659	0.757074	545750	593241	1.08702	0.0870188	0.108317	0.999888	548464	582658	1.06235	0.0623455	0.248552	0.999211
Azelaic acid	Lipid	76830	82896	1.07895	0.0789538	0.168886	0.996388	77049.7	81779.4	1.06138	0.0613846	0.21769	0.9989	77290.3	81710.2	1.05719	0.0571866	0.248389	0.996254	76794.1	91047.9	1.18561	0.185611	0.024683	0.458399	77437.5	86997.4	1.12345	0.123452	0.0416342	0.676556	77669.1	87282.8	1.12378	0.123777	0.0382653	0.566125
Methylimidazoleacetic acid	Others	6712.02	7195.16	1.07198	0.0719827	0.179174	0.996388	6709.07	7197.33	1.07277	0.0727749	0.124585	0.981576	6728.62	7228.29	1.07426	0.0742598	0.12522	0.996254	6724.19	7478.74	1.11221	0.112214	0.11389	0.996535	6753.69	7304.81	1.0816	0.081603	0.119854	0.999888	6782.44	7205.47	1.06237	0.062372	0.23606	0.999211
3-Cresotinic acid	Others	18526.7	19871.7	1.0726	0.0725974	0.182342	0.996388	18540.7	19782.5	1.06698	0.0669769	0.164054	0.9989	18584.1	19892.3	1.07039	0.0703919	0.145836	0.996254	18604	19810.9	1.06488	0.0648756	0.381996	0.996535	18638.4	19637.6	1.05361	0.0536074	0.326656	0.999888	18665.6	19661.4	1.05335	0.0533501	0.322995	0.999211
1,5-Anhydroglucitol	Carbohydrate	14481.5	15481.1	1.06902	0.0690218	0.189547	0.996388	14511.7	15323.8	1.05596	0.0559569	0.218735	0.9989	14571.9	15193.8	1.04268	0.0426774	0.345042	0.996254	14465.7	15495.4	1.07119	0.0711853	0.30241	0.996535	14503.4	15276.1	1.05327	0.0532733	0.284289	0.999888	14546	15082.6	1.03689	0.0368861	0.452668	0.999211
N,N,N-Trimethyl-lysine	Amino acid	1.12572e+06	1.05288e+06	0.935298	0.0647022	0.197365	0.996388	1.12442e+06	1.05755e+06	0.94053	0.0594699	0.175294	0.9989	1.12143e+06	1.05503e+06	0.940792	0.0592082	0.189498	0.996254	1.1299e+06	1.06232e+06	0.940194	0.0598059	0.373571	0.996535	1.12731e+06	1.07377e+06	0.952504	0.0474962	0.336669	0.999888	1.12617e+06	1.06549e+06	0.946114	0.053886	0.272511	0.999211
2-Piperidone	Others	279153	260435	0.932948	0.0670522	0.199831	0.996388	278440	264778	0.950935	0.0490655	0.296289	0.9989	277592	266938	0.961621	0.0383792	0.425894	0.996254	281984	245144	0.869355	0.130645	0.0488552	0.747197	280159	257751	0.92002	0.0799801	0.116585	0.999888	279409	260972	0.934014	0.0659857	0.197891	0.999211
3-Hydroxyglutaric acid	Others	46020	48914.9	1.06291	0.0629072	0.214888	0.996388	46007.5	48900.8	1.06289	0.0628863	0.15972	0.9989	46194.8	48748.6	1.05528	0.055283	0.223394	0.996254	45847.2	47689.1	1.04017	0.0401741	0.548428	0.996535	45884	47538	1.03605	0.0360467	0.460273	0.999888	45994	46934.3	1.02044	0.0204432	0.676702	0.999211
Trimethylamine N-Oxide	Others	1.10196e+07	1.03474e+07	0.938999	0.0610013	0.224006	0.996388	1.10021e+07	1.04363e+07	0.948574	0.0514257	0.24336	0.9989	1.09808e+07	1.03754e+07	0.944863	0.0551369	0.230285	0.996254	1.11042e+07	9.96556e+06	0.897462	0.102538	0.122178	0.996535	1.10604e+07	1.01202e+07	0.914996	0.0850045	0.0814348	0.999888	1.10368e+07	9.93672e+06	0.900329	0.0996706	0.0391932	0.566125
5-Methylcytosine	Nucleotide	11323.9	12066.8	1.0656	0.0656045	0.230841	0.996388	11368.5	11846.3	1.04203	0.0420292	0.374674	0.9989	11412.2	11703.4	1.02551	0.0255146	0.590476	0.996254	11364.6	12044.4	1.05982	0.0598181	0.406336	0.996535	11411.1	11728.3	1.0278	0.0278009	0.592345	0.999888	11423.3	11690.7	1.0234	0.0234035	0.646728	0.999211
3-Hydroxyisobutyric acid	Others	9811.25	9224.77	0.940223	0.0597766	0.233675	0.996388	9788.23	9348.28	0.955052	0.0449476	0.314422	0.9989	9766.69	9347.54	0.957084	0.0429158	0.358068	0.996254	9723.97	8963.1	0.921753	0.0782469	0.233737	0.996535	9690.09	9147.25	0.943981	0.0560192	0.247404	0.999888	9678.97	9054.24	0.935455	0.0645446	0.181555	0.999211
3-Methylglutaconic acid	Others	2917.32	3092.09	1.05991	0.0599085	0.240174	0.996388	2919.84	3078.09	1.0542	0.0541975	0.225471	0.9989	2931	3059.59	1.04387	0.0438719	0.337523	0.996254	2912.59	2988.62	1.0261	0.0261044	0.699115	0.996535	2911.57	3004.36	1.03187	0.0318719	0.518869	0.999888	2913.84	3007.48	1.03214	0.0321386	0.513257	0.999211
3-Phenyllactic acid	Others	9521.71	10150.4	1.06603	0.0660271	0.243422	0.996388	9532.49	10093.6	1.05887	0.0588676	0.241765	0.9989	9534.92	10241.3	1.07408	0.0740795	0.151376	0.996254	9649.05	9987	1.03502	0.0350242	0.636512	0.996535	9684.14	9743.48	1.00613	0.00612737	0.907465	0.999888	9698.15	9597.95	0.989668	0.010332	0.840897	0.999211
Sucrose (Disaccharide)	Carbohydrate	148229	157881	1.06511	0.0651131	0.246037	0.996388	148654	155579	1.04659	0.0465879	0.344974	0.9989	148904	155948	1.0473	0.0473006	0.328906	0.996254	148292	155215	1.04668	0.0466846	0.525004	0.996535	148701	152276	1.02404	0.0240413	0.651084	0.999888	148988	149779	1.00531	0.00530932	0.916118	0.999211
N2-Acetyl-lysine	Amino acid	68076.2	64167.2	0.942579	0.0574209	0.257455	0.996388	67969.6	64758.2	0.952753	0.0472469	0.290655	0.9989	67825.7	64686.3	0.953714	0.0462863	0.318647	0.996254	67761.2	64810.9	0.95646	0.0435404	0.525415	0.996535	67674.4	64972.4	0.960073	0.0399265	0.422103	0.999888	67628.6	64062.2	0.947264	0.0527355	0.283208	0.999211
Ectoine	Cofactors and vitamins	193489	183118	0.946397	0.0536033	0.268429	0.996388	193339	183435	0.948775	0.0512249	0.22596	0.9989	192879	182962	0.948585	0.0514148	0.238907	0.996254	194013	192481	0.992106	0.00789385	0.908834	0.996535	194438	187782	0.965764	0.0342355	0.492399	0.999888	194436	184943	0.951178	0.0488218	0.330987	0.999211
2-O-Methylinosine	Nucleotide	13109.5	13957.6	1.06469	0.0646935	0.271821	0.996388	13139.8	13789.3	1.04943	0.0494267	0.342067	0.9989	13167.8	13802.6	1.04821	0.0482115	0.352248	0.996254	12912.1	14855.6	1.15052	0.150516	0.0584042	0.757074	13047.9	13953.4	1.0694	0.0693963	0.229623	0.999888	13100.3	13661.8	1.04286	0.042864	0.450484	0.999211
Tartaric acid	Others	79294.5	74215.4	0.935947	0.0640529	0.290837	0.996388	79356.6	73632.8	0.927872	0.0721279	0.188821	0.9989	78402.3	79535.5	1.01445	0.0144529	0.808568	0.996254	72712	80410.7	1.10588	0.10588	0.121372	0.996535	73355.4	75764.3	1.03284	0.0328393	0.491456	0.999888	73601.4	72324.2	0.982648	0.0173523	0.716531	0.999211
Ureidosuccinic acid	Others	16358.5	17262.4	1.05525	0.0552526	0.299021	0.996388	16429.6	16921.5	1.02994	0.0299412	0.520396	0.9989	16467	16834	1.02228	0.0222849	0.63805	0.996254	16314	17371.4	1.06482	0.0648162	0.350322	0.996535	16366.4	17046	1.04152	0.0415238	0.421228	0.999888	16397.7	16923.4	1.03206	0.0320584	0.528709	0.999211
Dehydroepiandrosterone-sulfate	Lipid	1046.6	1100.58	1.05157	0.051574	0.307116	0.996388	1049.05	1088.62	1.03772	0.0377163	0.388062	0.9989	1052.72	1077.67	1.0237	0.023696	0.597101	0.996254	1060.91	1096.79	1.03383	0.0338271	0.635736	0.996535	1063.72	1076.87	1.01236	0.0123627	0.805999	0.999888	1064.54	1071.44	1.00648	0.00648217	0.893289	0.999211
Acetoacetic acid	Energy	18054.9	18982	1.05135	0.0513491	0.308987	0.996388	18126.1	18608.8	1.02663	0.0266297	0.543724	0.9989	18196.7	18192.7	0.999777	0.00022319	0.996003	0.996254	17878.9	18174.3	1.01652	0.0165219	0.81495	0.996535	17887.3	18141.7	1.01423	0.0142272	0.783962	0.999888	17887.3	18237.9	1.0196	0.0196022	0.69678	0.999211
Erucamide	Lipid	480077	453848	0.945366	0.054634	0.313824	0.996388	478935	461549	0.963699	0.0363013	0.472115	0.9989	477047	476573	0.999006	0.000993543	0.983916	0.996254	490257	454113	0.926275	0.0737248	0.265458	0.996535	487454	483723	0.992345	0.00765458	0.876665	0.999888	486638	493519	1.01414	0.0141393	0.773414	0.999211
Carnosine	Amino acid	290967	276446	0.950093	0.0499069	0.314625	0.996388	290423	279737	0.963203	0.0367965	0.395919	0.9989	289970	279351	0.963377	0.0366226	0.425961	0.996254	288615	289109	1.00171	0.00171095	0.980256	0.996535	288204	293190	1.0173	0.0172981	0.733419	0.999888	288045	297059	1.03129	0.0312943	0.546147	0.999211
Acetyl-carnitine (C2)	Energy	4.70425e+06	4.47384e+06	0.951019	0.0489807	0.334346	0.996388	4.69842e+06	4.50023e+06	0.957818	0.0421821	0.341923	0.9989	4.69374e+06	4.44987e+06	0.948045	0.0519552	0.262839	0.996254	4.60673e+06	4.39543e+06	0.954131	0.0458693	0.505947	0.996535	4.596e+06	4.45914e+06	0.970221	0.0297788	0.558611	0.999888	4.59374e+06	4.43682e+06	0.965842	0.0341584	0.506517	0.999211
Allantoin	Others	83077.1	87461.2	1.05277	0.0527712	0.33888	0.996388	83202.8	86804.6	1.04329	0.0432902	0.370984	0.9989	83400.6	86652.6	1.03899	0.0389918	0.423903	0.996254	82992.4	89769	1.08165	0.0816539	0.27227	0.996535	83260.2	88170.1	1.05897	0.0589705	0.278934	0.999888	83367.4	88484	1.06137	0.0613744	0.251624	0.999211
Ritalinic acid	Amino acid	977.248	1027.69	1.05162	0.0516194	0.339374	0.996388	976.786	1029.35	1.05381	0.0538113	0.263735	0.9989	977.55	1041.28	1.0652	0.0651965	0.18684	0.996254	977.763	1021.76	1.045	0.0449971	0.556434	0.996535	979.88	1008.66	1.02937	0.0293669	0.60134	0.999888	981.422	1000.06	1.01899	0.0189867	0.729993	0.999211
Homogentisic acid	Others	6350.28	6055.98	0.953656	0.0463436	0.341644	0.996388	6348.65	6055.24	0.953785	0.0462155	0.280132	0.9989	6340.83	5979.39	0.942998	0.057002	0.187232	0.996254	6154.51	5909.34	0.960165	0.0398347	0.5607	0.996535	6144.52	5959.18	0.969836	0.0301636	0.559299	0.999888	6141.68	5923.45	0.964467	0.0355326	0.498347	0.999211
Pipecolic acid betaine	Amino acid	114430	120084	1.04941	0.0494081	0.347669	0.996388	114907	118056	1.0274	0.0274047	0.541531	0.9989	115384	116237	1.00739	0.00739196	0.869291	0.996254	115239	118960	1.03229	0.0322918	0.643221	0.996535	115183	119504	1.03751	0.0375138	0.4633	0.999888	115269	119782	1.03916	0.039156	0.444993	0.999211
Ethyl-glucuronide	Xenobiotics	1485.29	1562.12	1.05173	0.0517266	0.348114	0.996388	1491.33	1533.27	1.02812	0.0281175	0.553839	0.9989	1496.77	1510.12	1.00892	0.00891734	0.849621	0.996254	1488.81	1512.68	1.01603	0.0160278	0.824243	0.996535	1488.44	1518.69	1.02032	0.0203205	0.702314	0.999888	1488.07	1532.73	1.03001	0.0300102	0.573593	0.999211
N-Acetyl-tyrosine	Amino acid	753.207	791.301	1.05057	0.0505745	0.348402	0.996388	754.567	784.412	1.03955	0.0395512	0.406718	0.9989	756.154	783.532	1.03621	0.0362074	0.449254	0.996254	747.877	829.533	1.10918	0.109183	0.148857	0.996535	750.464	814.122	1.08482	0.0848248	0.122157	0.999888	751.101	823.665	1.09661	0.0966111	0.0730861	0.863745
Glucose (Hexose)	Carbohydrate	1.18456e+06	1.24556e+06	1.05149	0.0514947	0.351177	0.996388	1.18662e+06	1.23474e+06	1.04055	0.0405518	0.399339	0.9989	1.18921e+06	1.23334e+06	1.03711	0.0371146	0.442618	0.996254	1.18586e+06	1.2084e+06	1.019	0.0190008	0.778265	0.996535	1.1856e+06	1.21367e+06	1.02367	0.0236721	0.633325	0.999888	1.18697e+06	1.20722e+06	1.01706	0.0170604	0.732583	0.999211
2-Oxoadipic acid	Energy	15037.4	14353.5	0.954521	0.0454789	0.370377	0.996388	14982.9	14683.5	0.980014	0.0199863	0.660666	0.9989	14962.6	14738.4	0.98502	0.0149799	0.752284	0.996254	14987.2	13757.6	0.917959	0.0820415	0.218513	0.996535	14912.4	14352	0.962417	0.0375828	0.456747	0.999888	14895.1	14383.3	0.965639	0.0343609	0.496907	0.999211
trans-Urocanic acid	Amino acid	129195	135223	1.04666	0.0466617	0.377192	0.996388	129339	134469	1.03966	0.0396646	0.391341	0.9989	129584	134492	1.03787	0.0378711	0.412205	0.996254	129202	136576	1.05707	0.0570746	0.432746	0.996535	129325	136160	1.05285	0.0528511	0.323071	0.999888	129446	136841	1.05713	0.0571256	0.270592	0.999211
N6-Methyl-lysine	Amino acid	109550	104724	0.955944	0.0440563	0.388693	0.996388	109605	104152	0.950244	0.0497565	0.267048	0.9989	109315	104359	0.954666	0.0453342	0.321948	0.996254	109078	106454	0.975944	0.024056	0.7281	0.996535	108951	107187	0.983805	0.0161952	0.747302	0.999888	108788	108794	1.00005	4.85634e-05	0.999211	0.999211
Methylcatechol	Others	56958.4	54575.7	0.958168	0.0418324	0.397515	0.996388	56929.5	54687.1	0.960609	0.0393906	0.367847	0.9989	56863.4	54262.7	0.954263	0.0457373	0.306358	0.996254	56687.2	55792.1	0.98421	0.0157899	0.817394	0.996535	56714.6	55353.4	0.975999	0.0240006	0.631956	0.999888	56706.3	54872.5	0.96766	0.0323399	0.516892	0.999211
N-Acetyl-glycine	Amino acid	11586.3	11117.3	0.959516	0.0404844	0.398241	0.996388	11576.3	11169.1	0.964822	0.0351776	0.404185	0.9989	11567.2	11042.9	0.95467	0.0453297	0.298368	0.996254	11537.6	10951.4	0.949194	0.050806	0.435894	0.996535	11502.1	11228.5	0.976207	0.0237935	0.617573	0.999888	11491.9	11275.1	0.981128	0.0188718	0.685818	0.999211
Phenylacetylglycine	Amino acid	27869.4	29144.7	1.04576	0.0457616	0.400805	0.996388	27879.3	29083.5	1.04319	0.0431947	0.370677	0.9989	27932	29120.6	1.04255	0.0425523	0.389074	0.996254	28030.2	27921.7	0.996131	0.00386878	0.956393	0.996535	27989.8	28311.5	1.0115	0.0114954	0.828039	0.999888	27974.1	28648.5	1.02411	0.0241084	0.645185	0.999211
Guanine	Nucleotide	24347.2	25423.7	1.04421	0.0442135	0.40193	0.996388	24301	25640.2	1.05511	0.0551109	0.238003	0.9989	24304.5	26036.4	1.07126	0.0712572	0.134457	0.996254	24406.3	25981.8	1.06455	0.064552	0.373221	0.996535	24420.6	25981.7	1.06392	0.0639231	0.222026	0.999888	24466.4	25977.4	1.06176	0.0617565	0.226806	0.999211
Lysine	Amino acid	171228	163701	0.956045	0.0439549	0.402023	0.996388	171064	164476	0.961485	0.0385151	0.406943	0.9989	170578	166009	0.973214	0.0267861	0.571125	0.996254	171748	163356	0.951137	0.0488635	0.4725	0.996535	171572	162869	0.949271	0.0507292	0.302074	0.999888	171380	161170	0.940423	0.0595772	0.219114	0.999211
Homocitrulline	Amino acid	50249.9	48076.7	0.956753	0.0432469	0.403029	0.996388	50202.2	48311.3	0.962334	0.0376655	0.408494	0.9989	50112.3	48292.1	0.963676	0.0363235	0.440249	0.996254	50217.3	47753.3	0.950932	0.0490679	0.477504	0.996535	50098.7	48484.8	0.967786	0.0322139	0.531465	0.999888	50023.3	48964.9	0.978841	0.0211589	0.683453	0.999211
Hexitol (Sorbitol, Mannitol, Galactitol)	Carbohydrate	283561	296489	1.04559	0.0455927	0.413774	0.996388	284228	293076	1.03113	0.0311285	0.52412	0.9989	284521	294043	1.03347	0.0334683	0.499304	0.996254	278751	318013	1.14085	0.140848	0.0640601	0.757074	280895	304732	1.08486	0.0848619	0.119165	0.999888	281957	301645	1.06983	0.0698255	0.18536	0.999211
Creatine	Cofactors and vitamins	97016.7	92883.1	0.957393	0.0426067	0.416882	0.996388	96954	93146.7	0.96073	0.0392698	0.396136	0.9989	96787.7	93014.9	0.96102	0.03898	0.417784	0.996254	96261.9	94876.3	0.985606	0.0143936	0.838261	0.996535	96219.3	95032.7	0.987668	0.0123324	0.811514	0.999888	96174.6	95203.9	0.989907	0.010093	0.843882	0.999211
Arginine	Amino acid	331114	317285	0.958235	0.0417655	0.42033	0.996388	330835	318609	0.963047	0.0369529	0.42019	0.9989	330169	319443	0.967514	0.0324864	0.493187	0.996254	330062	320951	0.972397	0.0276034	0.686866	0.996535	330012	319132	0.96703	0.03297	0.505271	0.999888	329921	314040	0.951865	0.0481355	0.320577	0.999211
AICA-riboside	Nucleotide	21012.9	21898.6	1.04215	0.0421516	0.433949	0.996388	21008.4	21923.5	1.04355	0.0435548	0.3624	0.9989	21020.7	22152.9	1.05386	0.0538644	0.26695	0.996254	21028.8	22464.3	1.06826	0.068264	0.352124	0.996535	21049.2	22411.6	1.06472	0.0647248	0.234755	0.999888	21077.1	22516.3	1.06829	0.0682866	0.20465	0.999211
2-Aminobutyric acid	Amino acid	446940	465217	1.04089	0.0408939	0.43907	0.996388	446853	465537	1.04181	0.0418135	0.374516	0.9989	447212	469483	1.0498	0.0497993	0.308335	0.996254	441009	433990	0.984084	0.0159156	0.830978	0.996535	440742	435327	0.987715	0.0122852	0.823542	0.999888	440270	440192	0.999823	0.000177046	0.997415	0.999211
Suberic acid	Lipid	38667.2	40300.5	1.04224	0.042238	0.442644	0.996388	38692	40169.8	1.03819	0.0381937	0.430465	0.9989	38731.6	40396	1.04297	0.0429731	0.378094	0.996254	38201.3	44133.9	1.1553	0.1553	0.052419	0.757074	38510.5	42220.3	1.09633	0.0963319	0.0983447	0.999888	38662.3	41814.8	1.08154	0.0815402	0.14846	0.999211
Theanine	Amino acid	13099.9	12593	0.961301	0.038699	0.446329	0.996388	13089.7	12644.1	0.965954	0.0340461	0.447226	0.9989	13088.8	12418.8	0.948814	0.0511863	0.259505	0.996254	12951.2	12788.4	0.987433	0.0125672	0.853476	0.996535	12945.5	12814.5	0.989875	0.0101254	0.840587	0.999888	12950.8	12660.8	0.977609	0.0223914	0.653948	0.999211
Octanoyl-carnitine (C8:0)	Lipid	78626.1	75593.8	0.961434	0.0385661	0.449086	0.996388	78567.5	75851.7	0.965433	0.0345672	0.440058	0.9989	78466.9	75526.4	0.962526	0.0374741	0.415214	0.996254	78797	72225.3	0.916599	0.0834008	0.221794	0.996535	78492.5	73987.2	0.942602	0.0573978	0.252314	0.999888	78356.6	74151.2	0.946329	0.0536709	0.276083	0.999211
Isoleucine	Amino acid	258073	268063	1.03871	0.0387089	0.451335	0.996388	258346	266678	1.03225	0.0322513	0.478303	0.9989	259036	264817	1.02232	0.0223153	0.632052	0.996254	256898	273652	1.06521	0.0652144	0.355221	0.996535	256910	274312	1.06774	0.0677373	0.188972	0.999888	257221	275857	1.07245	0.0724532	0.146488	0.999211
NeNe-Dimethyl-lysine	Amino acid	1.16951e+06	1.12512e+06	0.962045	0.0379549	0.456771	0.996388	1.16968e+06	1.12211e+06	0.959329	0.0406712	0.361115	0.9989	1.16815e+06	1.11369e+06	0.953381	0.0466191	0.308171	0.996254	1.17109e+06	1.12721e+06	0.962527	0.0374728	0.586495	0.996535	1.16896e+06	1.14044e+06	0.975602	0.0243982	0.62881	0.999888	1.16773e+06	1.14728e+06	0.982492	0.0175076	0.722972	0.999211
Pyridoxine	Cofactors and vitamins	12811.7	13302.8	1.03833	0.0383331	0.47804	0.996388	12828.8	13212.9	1.02994	0.0299412	0.528506	0.9989	12853	13169.5	1.02462	0.024624	0.608312	0.996254	12768.6	13647.3	1.06882	0.0688167	0.33382	0.996535	12803.6	13442	1.04985	0.0498547	0.336197	0.999888	12833.2	13331.4	1.03883	0.0388256	0.448097	0.999211
Piperlonguminine	Xenobiotics	4348.25	4512.99	1.03789	0.0378866	0.481897	0.996388	4348.26	4511.1	1.03745	0.0374487	0.430836	0.9989	4353.79	4528.4	1.0401	0.0401048	0.411005	0.996254	4353.07	4547.32	1.04462	0.0446229	0.541326	0.996535	4363.45	4481.25	1.027	0.0269969	0.617472	0.999888	4366.73	4484.39	1.02694	0.0269436	0.623637	0.999211
Xylitol	Carbohydrate	389038	374927	0.963729	0.0362709	0.485602	0.996388	388724	376555	0.968696	0.0313038	0.495085	0.9989	388207	375997	0.968546	0.0314539	0.508916	0.996254	388092	369014	0.950842	0.0491581	0.473018	0.996535	387392	372070	0.960447	0.0395529	0.430708	0.999888	387053	369847	0.955547	0.0444528	0.37415	0.999211
Phenylacetylglutamine	Amino acid	7.45258e+06	7.19659e+06	0.965651	0.034349	0.50519	0.996388	7.44828e+06	7.21567e+06	0.968769	0.0312308	0.489975	0.9989	7.43732e+06	7.21658e+06	0.97032	0.0296802	0.522809	0.996254	7.4542e+06	7.39582e+06	0.992169	0.00783128	0.910906	0.996535	7.45657e+06	7.3572e+06	0.986673	0.013327	0.794153	0.999888	7.45367e+06	7.35822e+06	0.987194	0.0128063	0.802842	0.999211
Pipecolic acid	Amino acid	22287.3	23061.2	1.03472	0.0347229	0.506783	0.996388	22306	22963.6	1.02948	0.0294803	0.517779	0.9989	22356.4	22838.3	1.02155	0.0215521	0.64257	0.996254	22251.3	23653.7	1.06302	0.0630231	0.367718	0.996535	22304.5	23342.3	1.04653	0.0465283	0.358107	0.999888	22351.2	23177	1.03695	0.0369458	0.460939	0.999211
cis-Urocanic acid	Amino acid	145208	140085	0.964724	0.0352764	0.509104	0.996388	144492	144191	0.99792	0.00207989	0.966183	0.9989	143764	149278	1.03835	0.0383547	0.452615	0.996254	146672	122283	0.833718	0.166282	0.0121418	0.263072	145651	125549	0.861984	0.138016	0.00512758	0.14813	144971	122272	0.843422	0.156578	0.00107277	0.0464869
Hypoxanthine	Nucleotide	499450	482627	0.966317	0.0336828	0.509469	0.996388	498762	486790	0.975997	0.0240034	0.597032	0.9989	498135	487518	0.978687	0.021313	0.6508	0.996254	499022	475816	0.953497	0.0465028	0.498449	0.996535	497180	491715	0.989008	0.0109918	0.829182	0.999888	496647	497748	1.00222	0.00221619	0.964473	0.999211
Citraconic acid	Others	61054.6	63132.7	1.03404	0.0340367	0.509662	0.996388	61058	63111.7	1.03364	0.0336356	0.45984	0.9989	61171.4	63013.6	1.03012	0.0301152	0.51103	0.996254	61454.5	57890.1	0.941999	0.0580013	0.380588	0.996535	61323.6	58410	0.952489	0.0475107	0.333395	0.999888	61255.7	57895.9	0.945152	0.0548483	0.261621	0.999211
Cotinine	Xenobiotics	9720.22	10066	1.03558	0.0355771	0.509701	0.996388	9731.95	10003.3	1.02788	0.0278796	0.555281	0.9989	9742.77	10019.8	1.02843	0.0284336	0.557031	0.996254	9673.72	10431	1.07829	0.0782852	0.285945	0.996535	9717.54	10150.9	1.04459	0.0445932	0.399525	0.999888	9734.11	10114.4	1.03907	0.039072	0.458274	0.999211
Gallic acid	Others	26732.7	27722.3	1.03702	0.0370182	0.510367	0.996388	26746.5	27647.4	1.03368	0.0336819	0.494917	0.9989	26739.7	27972.6	1.04611	0.0461093	0.357473	0.996254	26685.8	27395.7	1.0266	0.0266001	0.708524	0.996535	26700.9	27337.8	1.02385	0.0238539	0.642754	0.999888	26708.1	27441.5	1.02746	0.0274593	0.585144	0.999211
Isoeugenol	Others	1468.87	1524.06	1.03757	0.0375731	0.51493	0.996388	1472.14	1506.24	1.02317	0.023166	0.645917	0.9989	1473.22	1510.65	1.02541	0.0254079	0.616063	0.996254	1471.69	1571.64	1.06791	0.0679141	0.376751	0.996535	1475.27	1551.38	1.05159	0.051592	0.355398	0.999888	1478.74	1537.84	1.03997	0.039971	0.462389	0.999211
Adenine	Nucleotide	130475	134882	1.03378	0.0337828	0.516595	0.996388	130510	134682	1.03197	0.031969	0.485	0.9989	130745	134411	1.02804	0.0280424	0.546535	0.996254	129777	137585	1.06016	0.0601629	0.404366	0.996535	130066	135933	1.04511	0.0451086	0.388528	0.999888	130308	135142	1.0371	0.0371034	0.470539	0.999211
3-Amino(iso)butyric acid	Amino acid	8435.48	8723.03	1.03409	0.0340877	0.517411	0.996388	8431.29	8742.22	1.03688	0.0368779	0.431312	0.9989	8434.75	8827.32	1.04654	0.0465412	0.344021	0.996254	8264.76	8035.29	0.972235	0.0277653	0.716936	0.996535	8261.67	8013.69	0.969984	0.0300161	0.593715	0.999888	8253	8040.36	0.974235	0.0257652	0.640731	0.999211
Alanine betaine	Amino acid	121975	126102	1.03383	0.0338291	0.522436	0.996388	122074	125601	1.02889	0.0288904	0.528273	0.9989	122429	124445	1.01647	0.0164697	0.718633	0.996254	123750	123905	1.00125	0.00124721	0.986078	0.996535	123642	124840	1.00969	0.00968753	0.852814	0.999888	123646	125158	1.01223	0.0122324	0.806639	0.999211
Salicyluric acid	Others	335726	324550	0.96671	0.0332902	0.527132	0.996388	335518	325589	0.970409	0.0295914	0.522864	0.9989	335065	325625	0.971827	0.0281726	0.553117	0.996254	333524	316888	0.950123	0.0498768	0.463654	0.996535	332700	322827	0.970325	0.0296746	0.557795	0.999888	332359	324315	0.975796	0.0242041	0.62899	0.999211
4-Hydroxyphenylpyruvic acid	Others	10433.9	10765.3	1.03176	0.0317581	0.531502	0.996388	10406.6	10885.4	1.04601	0.0460088	0.310218	0.9989	10413.7	10993.9	1.05571	0.0557073	0.236313	0.996254	10509	10163.4	0.967114	0.0328861	0.620341	0.996535	10474.5	10444.1	0.997096	0.00290412	0.953676	0.999888	10471.5	10472.1	1.00006	5.92656e-05	0.999065	0.999211
4-Hydroxyhippuric acid	Others	44776.7	43322.6	0.967524	0.0324756	0.550649	0.996388	44756.9	43406	0.969817	0.030183	0.528439	0.9989	44665.5	43613.6	0.976449	0.0235508	0.625742	0.996254	44821.1	43562.5	0.97192	0.0280798	0.693579	0.996535	44749.1	44041.8	0.984195	0.0158054	0.764865	0.999888	44720.2	44169.2	0.987678	0.012322	0.812675	0.999211
N-Acetyl-arginine	Amino acid	3.79081e+06	3.67652e+06	0.96985	0.0301503	0.55662	0.996388	3.78923e+06	3.68277e+06	0.971903	0.0280974	0.530422	0.9989	3.78634e+06	3.65912e+06	0.9664	0.0336	0.462919	0.996254	3.78521e+06	3.76556e+06	0.994808	0.00519241	0.939283	0.996535	3.78607e+06	3.7529e+06	0.991239	0.00876146	0.858012	0.999888	3.7878e+06	3.70806e+06	0.978946	0.0210536	0.662808	0.999211
Pentadecanoic acid	Lipid	19453.3	18850.7	0.969023	0.0309767	0.560473	0.996388	19425.3	19016.5	0.978954	0.0210457	0.655353	0.9989	19401.9	19057.7	0.982263	0.0177367	0.712038	0.996254	19698.7	19168	0.973058	0.0269416	0.700125	0.996535	19644.9	19635.7	0.999533	0.000467273	0.992784	0.999888	19638	19732.9	1.00483	0.00483489	0.924896	0.999211
Tryptophan	Amino acid	28874.5	29751.6	1.03038	0.0303756	0.574347	0.996388	28884.6	29697.8	1.02815	0.0281527	0.555237	0.9989	28913.5	29777.3	1.02987	0.0298741	0.532315	0.996254	28976.8	29390.7	1.01428	0.0142833	0.841142	0.996535	28971.2	29498.4	1.0182	0.0181991	0.727493	0.999888	28976	29620.9	1.02226	0.0222572	0.66137	0.999211
Decanoyl-carnitine (C10:0)	Lipid	50842.2	49397.5	0.971585	0.0284152	0.578119	0.996388	50834.2	49393.4	0.971657	0.0283428	0.52572	0.9989	50806.9	48929.1	0.963041	0.0369587	0.41837	0.996254	50774.2	49304.3	0.97105	0.0289501	0.676515	0.996535	50705	49723.3	0.980638	0.0193622	0.702254	0.999888	50688.8	49516.1	0.976866	0.0231344	0.642685	0.999211
Methyl-2-oxovaleric acid	Energy	12563.8	12204.2	0.971379	0.0286206	0.579989	0.996388	12518.3	12471.5	0.996265	0.00373507	0.93615	0.9989	12504.6	12565.3	1.00485	0.004852	0.920396	0.996254	12486.5	11678.5	0.935286	0.0647136	0.333454	0.996535	12419.9	12244.1	0.985849	0.0141511	0.781334	0.999888	12404.3	12395	0.999252	0.000748375	0.988386	0.999211
O-Acetyl-serine	Amino acid	20210.5	19622.2	0.97089	0.02911	0.58575	0.996388	20215.2	19574.5	0.968304	0.0316959	0.499811	0.9989	20177.7	19633.2	0.973017	0.0269827	0.569321	0.996254	20408.3	19383.2	0.949774	0.0502259	0.482256	0.996535	20369.3	19561.8	0.96036	0.0396398	0.466486	0.999888	20328.2	19864.8	0.977204	0.0227964	0.675692	0.999211
Ureidopropionic acid	Others	31325.9	32234.5	1.029	0.029005	0.588098	0.996388	31362.1	32046.9	1.02184	0.0218358	0.643006	0.9989	31406.8	31960.8	1.01764	0.01764	0.713194	0.996254	31436.2	32225	1.02509	0.0250922	0.722416	0.996535	31462.3	32093.3	1.02006	0.0200587	0.69837	0.999888	31473.1	32175.6	1.02232	0.0223232	0.665113	0.999211
N-3-Phenylpropionyl-glycine	Amino acid	10086.3	10372.7	1.0284	0.0283957	0.588326	0.996388	10096.9	10316.5	1.02175	0.021749	0.637424	0.9989	10111.5	10284.6	1.01712	0.0171186	0.716155	0.996254	10084.4	10548.6	1.04604	0.0460356	0.514961	0.996535	10109.6	10386	1.02734	0.0273377	0.594978	0.999888	10120.9	10347.8	1.02243	0.0224268	0.659911	0.999211
N-Acetyl-aspartyl-glutamic acid	Amino acid	313576	305102	0.972975	0.0270249	0.598731	0.996388	313469	305594	0.974877	0.025123	0.584544	0.9989	313285	303631	0.969184	0.0308157	0.516151	0.996254	310103	295999	0.954518	0.0454818	0.496126	0.996535	309559	298829	0.965339	0.0346613	0.498581	0.999888	309402	295388	0.954707	0.0452931	0.374679	0.999211
p-Cresol	Others	327493	318707	0.973171	0.0268288	0.59987	0.996388	327439	318733	0.973413	0.0265874	0.553316	0.9989	327183	317025	0.968953	0.0310474	0.499469	0.996254	327536	331159	1.01106	0.0110623	0.875914	0.996535	327925	327928	1.00001	7.25268e-06	0.999888	0.999888	327946	327621	0.999009	0.000991077	0.98456	0.999211
3-Hydroxypyridine	Others	10059.4	10337.7	1.02767	0.0276683	0.603552	0.996388	10078.6	10226.4	1.01466	0.0146628	0.7537	0.9989	10083.4	10245.4	1.01607	0.0160714	0.725266	0.996254	10114.9	10697.1	1.05757	0.0575658	0.436601	0.996535	10149.9	10456.7	1.03022	0.0302227	0.578191	0.999888	10151.7	10551	1.03933	0.0393348	0.465033	0.999211
4-Guanidinobutanoic acid	Amino acid	2.4316e+06	2.50154e+06	1.02876	0.0287631	0.603582	0.996388	2.43856e+06	2.46455e+06	1.01066	0.0106575	0.824654	0.9989	2.44158e+06	2.45022e+06	1.00354	0.00354153	0.942054	0.996254	2.426e+06	2.53762e+06	1.04601	0.0460115	0.527569	0.996535	2.43393e+06	2.48204e+06	1.01976	0.0197633	0.70788	0.999888	2.43547e+06	2.48023e+06	1.01838	0.0183774	0.725734	0.999211
3-Hydroxycotinine	Xenobiotics	23651.4	24302.3	1.02752	0.0275237	0.60543	0.996388	23664.7	24232.2	1.02398	0.0239838	0.608641	0.9989	23683.1	24302.5	1.02615	0.0261507	0.584627	0.996254	23639.1	24696.7	1.04474	0.0447403	0.534533	0.996535	23697	24322.8	1.02641	0.0264115	0.614873	0.999888	23726.4	24186.1	1.01937	0.0193728	0.708813	0.999211
Hexanoyl-carnitine (C6:0)	Lipid	67557.3	65783.2	0.973738	0.0262618	0.608139	0.996388	67580.1	65582.8	0.970445	0.0295547	0.505937	0.9989	67551.4	64878.1	0.960425	0.0395746	0.385988	0.996254	67166.4	66275.4	0.986735	0.0132646	0.846422	0.996535	67096	66808	0.995707	0.00429339	0.931501	0.999888	67088.2	66803.3	0.995754	0.00424577	0.932016	0.999211
Phenylalanine	Amino acid	163698	167993	1.02623	0.0262338	0.610543	0.996388	163672	168101	1.02706	0.0270612	0.548519	0.9989	164046	167030	1.01819	0.0181941	0.691749	0.996254	164179	165523	1.00819	0.0081863	0.905871	0.996535	163961	167577	1.02205	0.0220528	0.664682	0.999888	164093	167255	1.01927	0.0192698	0.701064	0.999211
N-Tigloylglycine	Amino acid	93054.9	90698.9	0.974681	0.025319	0.616369	0.996388	92947	91336.2	0.98267	0.0173298	0.699271	0.9989	92903.4	91003.4	0.979548	0.0204516	0.660701	0.996254	93232.9	88944.9	0.954008	0.0459923	0.499232	0.996535	92988	90733	0.975749	0.024251	0.635303	0.999888	92884.8	91429.9	0.984337	0.015663	0.760442	0.999211
Nicotinuric acid	Others	15586.2	15191.5	0.974677	0.0253225	0.62178	0.996388	15572.9	15261	0.97997	0.0200301	0.65911	0.9989	15556.5	15269.9	0.981577	0.0184228	0.691934	0.996254	15510.3	14953	0.964068	0.0359315	0.597539	0.996535	15488.9	15059.9	0.972304	0.0276964	0.581485	0.999888	15479.5	15013.2	0.969874	0.0301258	0.547495	0.999211
Shikimic acid	Others	6787.34	6957.45	1.02506	0.0250623	0.63115	0.996388	6794.55	6920.63	1.01856	0.018557	0.684243	0.9989	6803.18	6903.16	1.0147	0.0146962	0.751149	0.996254	6831.56	6777.9	0.992145	0.00785452	0.908778	0.996535	6831.95	6764.29	0.990096	0.00990362	0.845828	0.999888	6829.91	6765.78	0.990611	0.00938901	0.856704	0.999211
Uridine	Nucleotide	16234.6	15833.3	0.975281	0.0247192	0.633826	0.996388	16243.1	15761.7	0.970363	0.0296369	0.514309	0.9989	16228.8	15666.7	0.965363	0.0346369	0.455617	0.996254	16262.9	15705.1	0.965703	0.0342969	0.616104	0.996535	16234	15900	0.979424	0.0205757	0.682738	0.999888	16220.8	15966.6	0.984328	0.0156715	0.752745	0.999211
Asparagine	Amino acid	112424	115237	1.02502	0.0250231	0.647271	0.996388	112489	114894	1.02138	0.0213776	0.657416	0.9989	112530	115470	1.02612	0.0261203	0.594026	0.996254	112258	115559	1.02941	0.0294057	0.682422	0.996535	112491	113911	1.01262	0.0126195	0.806972	0.999888	112573	113368	1.00706	0.00706113	0.887645	0.999211
Na-Acetyl-citrulline	Amino acid	46285.1	45199.2	0.976539	0.0234606	0.650459	0.996388	46249.4	45397.8	0.981586	0.0184139	0.686076	0.9989	46223.5	45248.9	0.978916	0.0210842	0.650508	0.996254	46147.2	46801.7	1.01418	0.0141823	0.83796	0.996535	46219.4	46203.2	0.999651	0.000348848	0.994396	0.999888	46268.3	45389.4	0.981004	0.018996	0.69729	0.999211
2-Methyl-3-hydroxybutyric acid	Others	21623.3	22138.3	1.02382	0.0238154	0.653099	0.996388	21626.8	22119.2	1.02277	0.0227686	0.624662	0.9989	21654.4	22097.4	1.02046	0.0204554	0.669127	0.996254	21678.2	21613.3	0.99701	0.00298954	0.965583	0.996535	21663.6	21741.9	1.00362	0.00361547	0.943441	0.999888	21668.1	21711.8	1.00202	0.00201898	0.968277	0.999211
Glyceric acid	Others	21335.6	21843.7	1.02382	0.0238154	0.653386	0.996388	21385.5	21591.2	1.00962	0.00961968	0.833618	0.9989	21426.8	21348.6	0.996351	0.00364911	0.936521	0.996254	21257.7	21572.3	1.0148	0.0148006	0.835901	0.996535	21261.3	21581.1	1.01504	0.0150439	0.772678	0.999888	21269.3	21594.1	1.01527	0.0152713	0.765978	0.999211
2-Aminophenol	Others	64415	65915.7	1.0233	0.0232964	0.660058	0.996388	64474.2	65600.8	1.01747	0.0174737	0.706971	0.9989	64535.2	65544.9	1.01565	0.0156461	0.739197	0.996254	64380.5	66114.9	1.02694	0.0269402	0.703838	0.996535	64472	65528	1.01638	0.0163801	0.750436	0.999888	64522.7	65271.3	1.0116	0.0116024	0.817606	0.999211
3-Hydroxyisovaleric acid	Others	172209	176201	1.02318	0.0231833	0.660454	0.996388	172232	176076	1.02232	0.0223197	0.632179	0.9989	172439	175957	1.02041	0.0204056	0.669807	0.996254	172236	171624	0.996446	0.00355365	0.959022	0.996535	172087	172952	1.00502	0.0050237	0.921484	0.999888	172128	172739	1.00355	0.00354652	0.943804	0.999211
Tyrosine	Amino acid	299041	306113	1.02365	0.0236515	0.661139	0.996388	299019	306271	1.02425	0.024253	0.612635	0.9989	299251	307185	1.02651	0.0265143	0.581961	0.996254	300806	301448	1.00213	0.00213325	0.975768	0.996535	300498	304553	1.0135	0.0134962	0.794271	0.999888	300494	306094	1.01864	0.0186364	0.713813	0.999211
4-Imidazoleacetic acid	Amino acid	709008	725753	1.02362	0.0236182	0.661298	0.996388	710030	720351	1.01454	0.014536	0.758248	0.9989	710584	719947	1.01318	0.0131765	0.783558	0.996254	710609	724680	1.0198	0.019802	0.780584	0.996535	711324	720135	1.01239	0.0123873	0.811505	0.999888	711526	720781	1.01301	0.013008	0.800567	0.999211
(Iso)Butyryl-carnitine (C4:0)	Lipid	1.64175e+06	1.60436e+06	0.977228	0.0227721	0.663283	0.996388	1.64161e+06	1.60444e+06	0.977358	0.0226422	0.621807	0.9989	1.64092e+06	1.59418e+06	0.971515	0.0284853	0.546687	0.996254	1.62864e+06	1.61004e+06	0.988581	0.0114187	0.871823	0.996535	1.62842e+06	1.60897e+06	0.988058	0.011942	0.817967	0.999888	1.62845e+06	1.60052e+06	0.982848	0.017152	0.740457	0.999211
Levulinic Acid	Others	15012.4	14681.1	0.977927	0.0220729	0.664203	0.996388	15005.2	14717.3	0.98081	0.0191896	0.666836	0.9989	14996.1	14671.6	0.978362	0.0216383	0.63377	0.996254	14918.5	14808.9	0.992653	0.00734743	0.915107	0.996535	14916.3	14811.3	0.992964	0.0070358	0.888049	0.999888	14922.7	14660.9	0.982455	0.0175452	0.717864	0.999211
5-Sulfosalicylic acid	Others	3.02116e+06	2.9547e+06	0.978	0.0219995	0.671164	0.996388	3.02348e+06	2.93719e+06	0.971462	0.028538	0.529291	0.9989	3.02172e+06	2.91122e+06	0.963434	0.0365663	0.426208	0.996254	3.00346e+06	3.17247e+06	1.05627	0.0562707	0.442262	0.996535	3.01581e+06	3.08497e+06	1.02293	0.0229345	0.664945	0.999888	3.01929e+06	3.06534e+06	1.01525	0.0152508	0.770619	0.999211
Homovanillic acid	Others	60012.6	58713.1	0.978346	0.021654	0.67129	0.996388	59978.2	58894.7	0.981936	0.0180639	0.688428	0.9989	59946.4	58697.8	0.979172	0.0208283	0.652969	0.996254	59828.1	58173.7	0.972348	0.0276517	0.685666	0.996535	59717.6	59011	0.988168	0.0118315	0.81466	0.999888	59691.8	59100.9	0.9901	0.00989977	0.842451	0.999211
Alliin	Amino acid	10932.2	10702.1	0.978945	0.0210549	0.681587	0.996388	10914.5	10806.9	0.990139	0.00986079	0.826884	0.9989	10912	10781.8	0.988065	0.0119355	0.797901	0.996254	10937.9	10828.6	0.990005	0.00999489	0.887719	0.996535	10901.2	11160.2	1.02376	0.023755	0.659331	0.999888	10876.3	11507.2	1.05801	0.0580052	0.299927	0.999211
Uric acid	Nucleotide	5.97042e+06	6.09419e+06	1.02073	0.0207302	0.689191	0.996388	5.96061e+06	6.14863e+06	1.03154	0.0315442	0.491397	0.9989	5.96203e+06	6.20527e+06	1.0408	0.0407981	0.382471	0.996254	6.03431e+06	5.98671e+06	0.992111	0.00788924	0.909557	0.996535	6.02867e+06	6.03701e+06	1.00138	0.00138284	0.978436	0.999888	6.02904e+06	6.03509e+06	1.001	0.00100404	0.984453	0.999211
Dimethyl Sulfoxide DMSO	Others	3207.5	3273.95	1.02072	0.0207175	0.689608	0.996388	3208.19	3270.36	1.01938	0.0193786	0.672352	0.9989	3209.51	3282.93	1.02288	0.0228766	0.623763	0.996254	3182.98	3417.34	1.07363	0.0736284	0.304295	0.996535	3195.41	3340.07	1.04527	0.0452716	0.382682	0.999888	3203.07	3306.19	1.0322	0.0321951	0.536263	0.999211
Xanthurenic acid	Amino acid	44905.9	43993	0.97967	0.0203303	0.694738	0.996388	44888.5	44079.1	0.98197	0.0180303	0.693193	0.9989	44866.4	43917.4	0.978847	0.0211529	0.650408	0.996254	44921.7	44279.1	0.985695	0.0143049	0.838695	0.996535	44886.4	44516.1	0.991751	0.00824863	0.873162	0.999888	44879.5	44458.2	0.990612	0.00938812	0.85305	0.999211
Alanine	Amino acid	26282	26824.9	1.02066	0.0206592	0.697039	0.996388	26296.3	26751.3	1.0173	0.0173035	0.711714	0.9989	26321	26731.1	1.01558	0.015582	0.745382	0.996254	26064.5	28196.1	1.08178	0.0817821	0.264832	0.996535	26148.1	27699.5	1.05933	0.0593279	0.262758	0.999888	26195.1	27677.9	1.05661	0.0566067	0.274795	0.999211
Sulfate	Cofactors and vitamins	1.07736e+07	1.1002e+07	1.0212	0.0212005	0.698516	0.996388	1.07579e+07	1.1083e+07	1.03022	0.030216	0.537192	0.9989	1.07445e+07	1.12881e+07	1.05059	0.0505899	0.318915	0.996254	1.07356e+07	1.08342e+07	1.00918	0.00918461	0.898959	0.996535	1.07315e+07	1.08879e+07	1.01457	0.0145741	0.786652	0.999888	1.07373e+07	1.08717e+07	1.01251	0.0125119	0.813185	0.999211
5-S-Methylthioadenosine	Nucleotide	145913	148785	1.01969	0.0196867	0.702748	0.996388	145799	149380	1.02456	0.0245621	0.591514	0.9989	145904	149909	1.02745	0.0274459	0.559902	0.996254	145396	150931	1.03807	0.0380658	0.585154	0.996535	145412	151325	1.04066	0.0406594	0.430459	0.999888	145500	152165	1.04581	0.0458074	0.372731	0.999211
Gentisic acid	Others	181714	185481	1.02073	0.0207305	0.70539	0.996388	181136	188438	1.04031	0.0403131	0.412506	0.9989	180766	193195	1.06876	0.0687559	0.174096	0.996254	181181	186884	1.03147	0.0314721	0.664453	0.996535	181471	185018	1.01955	0.0195462	0.713084	0.999888	181775	182384	1.00335	0.00335018	0.949307	0.999211
N-Cinnamoylglycine	Amino acid	93574.5	95350.7	1.01898	0.0189822	0.710488	0.996388	93683.1	94745	1.01134	0.0113358	0.799344	0.9989	93747.6	94621.5	1.00932	0.00932233	0.84016	0.996254	93013.6	95174.6	1.02323	0.023233	0.739513	0.996535	93113.3	94539.5	1.01532	0.015317	0.763788	0.999888	93080.6	95395.2	1.02487	0.0248662	0.629591	0.999211
2-Hydroxyglutaric acid	Others	536743	526318	0.980577	0.0194233	0.711257	0.996388	536500	527591	0.983394	0.0166056	0.719186	0.9989	536082	527523	0.984034	0.0159665	0.735811	0.996254	533857	530053	0.992873	0.00712656	0.918347	0.996535	533479	533193	0.999465	0.000535447	0.991636	0.999888	533629	530835	0.994763	0.00523721	0.917004	0.999211
4-Aminovaleric acid betaine	Amino acid	2.67337e+06	2.72345e+06	1.01873	0.01873	0.722566	0.996388	2.67428e+06	2.71878e+06	1.01664	0.0166385	0.717603	0.9989	2.67865e+06	2.70243e+06	1.00888	0.00887904	0.850715	0.996254	2.66289e+06	2.73955e+06	1.02879	0.028788	0.682682	0.996535	2.66234e+06	2.75092e+06	1.03327	0.0332708	0.519941	0.999888	2.66547e+06	2.74469e+06	1.02972	0.0297238	0.562992	0.999211
3-Methyladipic acid	Others	55317.3	56327.8	1.01827	0.0182675	0.733058	0.996388	55328.3	56271.4	1.01704	0.0170442	0.718101	0.9989	55353.4	56429.3	1.01944	0.0194374	0.687043	0.996254	54812.7	58965	1.07575	0.0757549	0.308559	0.996535	55025.8	57647.5	1.04764	0.0476443	0.378318	0.999888	55128.2	57376.9	1.04079	0.0407906	0.44339	0.999211
Phenol-sulfate	Others	7.95745e+06	8.09581e+06	1.01739	0.0173869	0.745004	0.996388	7.958e+06	8.09314e+06	1.01698	0.0169821	0.718684	0.9989	7.96396e+06	8.09809e+06	1.01684	0.0168418	0.727219	0.996254	7.97363e+06	7.83608e+06	0.982749	0.0172507	0.802873	0.996535	7.96661e+06	7.88202e+06	0.989381	0.0106191	0.835685	0.999888	7.96442e+06	7.87797e+06	0.989145	0.010855	0.831965	0.999211
N-(Iso)butyrylglycine	Amino acid	37084.6	37703.2	1.01668	0.0166805	0.747589	0.996388	37102.7	37606	1.01356	0.0135638	0.766114	0.9989	37156.6	37353.8	1.00531	0.00530659	0.909429	0.996254	37068.4	37639.7	1.01541	0.0154104	0.82673	0.996535	37104.7	37382.8	1.0075	0.00749503	0.885503	0.999888	37099.2	37569.3	1.01267	0.0126706	0.808673	0.999211
Proline	Amino acid	126968	129092	1.01673	0.0167327	0.752509	0.996388	127011	128865	1.01459	0.0145918	0.754731	0.9989	127121	128711	1.0125	0.012504	0.791834	0.996254	127147	130866	1.02925	0.0292487	0.678814	0.996535	127190	130907	1.02922	0.0292231	0.572299	0.999888	127246	131479	1.03327	0.0332664	0.516981	0.999211
3-Hydroxyisovaleryl-carnitine (C5:0-OH)	Lipid	502357	510781	1.01677	0.0167678	0.752769	0.996388	502952	507616	1.00927	0.00927315	0.84253	0.9989	503467	505298	1.00364	0.00363638	0.938996	0.996254	502236	515188	1.02579	0.0257883	0.717999	0.996535	502534	514136	1.02309	0.023087	0.659383	0.999888	502716	515838	1.0261	0.0261012	0.61253	0.999211
N-Methyl-threonine	Amino acid	89355.1	90829	1.0165	0.0164952	0.757723	0.996388	89396.9	90610.8	1.01358	0.0135788	0.773153	0.9989	89425.9	90847.1	1.01589	0.0158925	0.740708	0.996254	89357.4	92037.3	1.02999	0.0299906	0.671219	0.996535	89462	91446.1	1.02218	0.0221775	0.667134	0.999888	89537.5	91223	1.01882	0.0188242	0.711084	0.999211
Taurine	Amino acid	1.29442e+06	1.27401e+06	0.984237	0.0157634	0.75798	0.996388	1.29473e+06	1.2717e+06	0.982213	0.0177873	0.692435	0.9989	1.29431e+06	1.26514e+06	0.977461	0.0225388	0.63192	0.996254	1.28389e+06	1.26856e+06	0.988057	0.0119425	0.863813	0.996535	1.28264e+06	1.27805e+06	0.996425	0.00357479	0.943882	0.999888	1.28168e+06	1.28911e+06	1.0058	0.00580255	0.908814	0.999211
Methionine	Amino acid	15065.5	15313.8	1.01648	0.016484	0.759854	0.996388	15040.9	15446.6	1.02697	0.0269708	0.575366	0.9989	15041.8	15587.1	1.03625	0.0362536	0.465488	0.996254	15019.2	15553.8	1.0356	0.0355968	0.611771	0.996535	15011	15667.1	1.04371	0.0437082	0.404402	0.999888	15017.2	15789.3	1.05141	0.0514095	0.32971	0.999211
Valine	Amino acid	16454.1	16195.6	0.984287	0.0157125	0.761062	0.996388	16443.9	16251.8	0.988322	0.0116776	0.798074	0.9989	16441.5	16189.7	0.984681	0.0153186	0.744655	0.996254	16456.6	16170.8	0.982632	0.0173678	0.800888	0.996535	16439.8	16288	0.990762	0.00923847	0.854969	0.999888	16435.6	16286.8	0.990951	0.00904934	0.856751	0.999211
7-Methylguanine	Nucleotide	186905	183990	0.984403	0.015597	0.762286	0.996388	186671	185371	0.993037	0.00696293	0.878759	0.9989	186488	186446	0.999778	0.000221524	0.996254	0.996254	186081	183572	0.986521	0.0134793	0.846279	0.996535	185894	185028	0.99534	0.00465993	0.926945	0.999888	185893	184641	0.993266	0.00673436	0.892955	0.999211
Nicotinamide	Cofactors and vitamins	62132.2	63118.5	1.01587	0.0158745	0.763044	0.996388	62214.7	62661.4	1.00718	0.00718024	0.875952	0.9989	62263.9	62421.6	1.00253	0.00253424	0.957216	0.996254	62200.9	62866.1	1.01069	0.010695	0.879678	0.996535	62259.7	62407	1.00237	0.00236659	0.963147	0.999888	62275.7	62235	0.999345	0.000654881	0.989545	0.999211
Betonicine	Amino acid	6.7998e+06	6.90282e+06	1.01515	0.0151508	0.764274	0.996388	6.81091e+06	6.85731e+06	1.00681	0.0068123	0.875236	0.9989	6.82578e+06	6.78371e+06	0.993836	0.00616387	0.888067	0.996254	6.80033e+06	6.63237e+06	0.975301	0.0246993	0.712072	0.996535	6.78513e+06	6.73576e+06	0.992723	0.0072767	0.881652	0.999888	6.79016e+06	6.67055e+06	0.982386	0.0176143	0.720013	0.999211
Indoxyl-glucuronide	Xenobiotics	2517.92	2555.92	1.01509	0.0150925	0.768057	0.996388	2520.46	2541.71	1.00843	0.00843228	0.849394	0.9989	2521.58	2541	1.0077	0.00770262	0.864462	0.996254	2542.86	2557.38	1.00571	0.00571178	0.936979	0.996535	2542.38	2564.43	1.00867	0.00867138	0.871146	0.999888	2540.66	2594.91	1.02135	0.0213545	0.6878	0.999211
Carnitine (C0)	Cofactors and vitamins	1.2821e+07	1.26278e+07	0.984938	0.0150622	0.771777	0.996388	1.28221e+07	1.26178e+07	0.984065	0.0159346	0.723857	0.9989	1.28286e+07	1.24688e+07	0.971951	0.0280494	0.547554	0.996254	1.26828e+07	1.28637e+07	1.01426	0.0142598	0.838207	0.996535	1.26772e+07	1.29297e+07	1.01991	0.0199136	0.697013	0.999888	1.26869e+07	1.2903e+07	1.01704	0.0170408	0.739264	0.999211
(Iso)Valeryl-carnitine (C5:0)	Lipid	657097	667053	1.01515	0.0151509	0.773884	0.996388	657708	663947	1.00949	0.00948533	0.835697	0.9989	659055	655845	0.995128	0.00487155	0.917018	0.996254	650146	692086	1.06451	0.0645086	0.374696	0.996535	651180	686750	1.05462	0.0546229	0.302551	0.999888	652231	686534	1.05259	0.0525931	0.320336	0.999211
Citrulline	Amino acid	526260	518378	0.985024	0.014976	0.774374	0.996388	526419	517251	0.982583	0.0174166	0.704709	0.9989	526098	516122	0.981037	0.018963	0.686628	0.996254	525519	523499	0.996157	0.00384288	0.955727	0.996535	525547	522848	0.994864	0.00513602	0.919217	0.999888	525572	521326	0.991921	0.00807888	0.872127	0.999211
Dimethyl-glycine	Amino acid	1.00952e+06	994346	0.984968	0.0150322	0.775961	0.996388	1.00861e+06	999694	0.991163	0.00883704	0.850011	0.9989	1.00784e+06	1.00283e+06	0.995031	0.00496901	0.917189	0.996254	1.00985e+06	995318	0.985611	0.0143895	0.83631	0.996535	1.00832e+06	1.00834e+06	1.00002	1.72651e-05	0.999736	0.999888	1.00776e+06	1.01642e+06	1.00859	0.00859312	0.869502	0.999211
3-Methyl-2-oxobutanoic acid	Others	1654.85	1629.96	0.984959	0.0150409	0.776382	0.996388	1651.32	1649.73	0.99904	0.000960246	0.983706	0.9989	1650.98	1651.84	1.00052	0.000521554	0.991362	0.996254	1648.23	1588.4	0.963702	0.0362985	0.588448	0.996535	1642.45	1635.89	0.996005	0.00399458	0.936833	0.999888	1640.43	1659.34	1.01153	0.0115332	0.820859	0.999211
4-Aminosalicylic acid	Amino acid	45331.8	46005.8	1.01487	0.0148673	0.776865	0.996388	45378.6	45779.5	1.00883	0.00883456	0.845717	0.9989	45453.3	45390	0.998609	0.00139111	0.975722	0.996254	45411.6	43440.8	0.9566	0.0433996	0.519167	0.996535	45318.9	44001.5	0.970932	0.0290681	0.559351	0.999888	45285.8	43953.5	0.97058	0.02942	0.560693	0.999211
2-Hydroxy-3-methylpentanoic acid	Others	6312.76	6407.85	1.01506	0.015062	0.777453	0.996388	6312.43	6410.12	1.01547	0.015475	0.741251	0.9989	6317.96	6403.74	1.01358	0.0135763	0.776453	0.996254	6309.46	6432.89	1.01956	0.0195636	0.782806	0.996535	6306.76	6471.47	1.02612	0.0261166	0.616381	0.999888	6309.49	6494.09	1.02926	0.0292564	0.57192	0.999211
Sulfoacetic acid	Others	754704	743465	0.985108	0.0148925	0.778052	0.996388	753883	748396	0.992722	0.00727776	0.876688	0.9989	752816	755750	1.0039	0.0038965	0.935958	0.996254	756539	750864	0.992498	0.00750156	0.91521	0.996535	755507	760533	1.00665	0.00665339	0.898464	0.999888	755629	760840	1.0069	0.0068957	0.892929	0.999211
Maleic acid	Lipid	48753	49452.7	1.01435	0.0143538	0.778952	0.996388	48715	49674.6	1.0197	0.0196989	0.662674	0.9989	48752.6	49741.3	1.02028	0.0202802	0.658079	0.996254	49072	46827.2	0.954255	0.0457453	0.502648	0.996535	48947.3	47734.6	0.975225	0.0247751	0.624006	0.999888	48923.8	47496.2	0.970819	0.0291806	0.556413	0.999211
3-Indoleacetic acid	Others	39239.1	38663.9	0.985342	0.0146578	0.77925	0.996388	39238	38654.9	0.985141	0.0148589	0.746632	0.9989	39219.3	38563	0.983264	0.0167355	0.721269	0.996254	39305	39110.5	0.995051	0.0049492	0.943235	0.996535	39269.6	39432.9	1.00416	0.00415837	0.935641	0.999888	39257	39667.2	1.01045	0.010448	0.837873	0.999211
Inosine	Nucleotide	24175	23833	0.985854	0.0141463	0.784599	0.996388	24174.6	23827.7	0.985652	0.0143483	0.751951	0.9989	24173.1	23681.4	0.979658	0.020342	0.662069	0.996254	24067.3	23876.2	0.992061	0.00793949	0.909661	0.996535	24043.3	24081.4	1.00158	0.00158379	0.975318	0.999888	24040.2	24139.7	1.00414	0.0041398	0.934418	0.999211
Citric acid	Others	1.3446e+07	1.36399e+07	1.01442	0.0144193	0.787189	0.996388	1.34475e+07	1.36323e+07	1.01374	0.0137442	0.770541	0.9989	1.34576e+07	1.36264e+07	1.01255	0.0125489	0.79495	0.996254	1.33701e+07	1.35111e+07	1.01055	0.0105523	0.880727	0.996535	1.33772e+07	1.34662e+07	1.00665	0.00664775	0.897907	0.999888	1.33875e+07	1.33682e+07	0.998565	0.00143546	0.977517	0.999211
Methionine sulfone	Amino acid	16186.9	15959.3	0.985938	0.0140621	0.788633	0.996388	16188.2	15946	0.985039	0.0149608	0.745528	0.9989	16188.2	15833	0.978061	0.021939	0.638718	0.996254	16295.8	15707.4	0.963893	0.0361065	0.593147	0.996535	16252.2	16052.7	0.987728	0.0122725	0.806096	0.999888	16240	16151	0.994522	0.00547845	0.912479	0.999211
N-Acetylneuraminic acid	Others	98273.6	99651.6	1.01402	0.0140222	0.791437	0.996388	98321.4	99399.5	1.01097	0.0109653	0.81422	0.9989	98408.7	99115.7	1.00718	0.0071849	0.879421	0.996254	97768.7	102682	1.05025	0.0502501	0.489023	0.996535	97907.2	101992	1.04172	0.0417163	0.43444	0.999888	98047.2	101736	1.03762	0.0376185	0.473939	0.999211
N6-Acetyl-lysine	Amino acid	365896	371029	1.01403	0.0140282	0.793408	0.996388	365955	370740	1.01307	0.0130739	0.782541	0.9989	366080	371595	1.01507	0.0150671	0.75404	0.996254	365434	377262	1.03237	0.0323657	0.65213	0.996535	365857	374973	1.02492	0.0249185	0.63467	0.999888	366169	374353	1.02235	0.0223511	0.663826	0.999211
N-Hexanoylglycine	Amino acid	23537.8	23848.7	1.01321	0.0132071	0.796066	0.996388	23533.1	23879.7	1.01473	0.0147275	0.745793	0.9989	23557.4	23812.9	1.01085	0.010849	0.816595	0.996254	23497	23575.2	1.00333	0.00332735	0.961571	0.996535	23495.4	23604.7	1.00465	0.004651	0.927379	0.999888	23492.9	23685.8	1.00821	0.00821097	0.871039	0.999211
Glutaryl-glycine	Amino acid	55923.7	55186.9	0.986826	0.0131744	0.801913	0.996388	55907.2	55272.8	0.988653	0.0113475	0.806205	0.9989	55879.2	55251.9	0.988774	0.0112261	0.812088	0.996254	55802	55726.9	0.998654	0.00134561	0.984385	0.996535	55797.9	55754.9	0.999229	0.000770922	0.98774	0.999888	55821.8	55365.4	0.991823	0.00817666	0.868652	0.999211
2-Hydroxybutyric acid	Energy	266761	270185	1.01284	0.0128366	0.807516	0.996388	266790	270045	1.0122	0.0122028	0.792664	0.9989	266944	270093	1.0118	0.0117952	0.804235	0.996254	266921	269232	1.00866	0.00865771	0.901191	0.996535	266969	269123	1.00807	0.0080676	0.873496	0.999888	267101	268228	1.00422	0.0042188	0.932509	0.999211
Pseudouridine	Nucleotide	3.47475e+06	3.43169e+06	0.987607	0.0123932	0.811781	0.996388	3.4742e+06	3.43412e+06	0.988462	0.0115383	0.801007	0.9989	3.47309e+06	3.42668e+06	0.986637	0.0133632	0.776553	0.996254	3.47614e+06	3.40331e+06	0.979049	0.020951	0.763581	0.996535	3.47314e+06	3.41985e+06	0.984657	0.0153427	0.763507	0.999888	3.47162e+06	3.41995e+06	0.985115	0.0148851	0.767031	0.999211
Anthranilic acid	Amino acid	7505.3	7596.89	1.0122	0.0122035	0.816297	0.996388	7508.96	7577.74	1.00916	0.0091593	0.842543	0.9989	7517.1	7539.7	1.00301	0.0030063	0.948894	0.996254	7503.16	7648.84	1.01942	0.0194159	0.782481	0.996535	7501.3	7681.43	1.02401	0.0240129	0.647696	0.999888	7496.01	7793.25	1.03965	0.0396539	0.4528	0.999211
N-Acetyl-(iso)leucine	Amino acid	72866.4	71988.4	0.987952	0.0120482	0.820895	0.996388	72805.1	72346	0.993694	0.00630601	0.893267	0.9989	72782.4	72353.7	0.994109	0.00589083	0.902569	0.996254	73092.5	72279.7	0.988879	0.0111205	0.87275	0.996535	73048.7	72577.8	0.993554	0.00644585	0.89939	0.999888	73059.8	72182.5	0.987992	0.0120083	0.812041	0.999211
(Nor)valine betaine	Amino acid	125050	123612	0.988506	0.0114944	0.825509	0.996388	124893	124483	0.996715	0.00328476	0.942729	0.9989	124886	124384	0.995981	0.00401933	0.930619	0.996254	124784	120645	0.966827	0.0331731	0.624553	0.996535	124635	121324	0.973431	0.0265694	0.596379	0.999888	124612	120000	0.962992	0.0370084	0.466428	0.999211
Pyrocatechol	Others	536381	542687	1.01176	0.0117579	0.825947	0.996388	536413	542530	1.0114	0.0114037	0.808046	0.9989	536492	544171	1.01431	0.0143147	0.763925	0.996254	538239	538430	1.00036	0.000355069	0.996084	0.996535	538534	535665	0.994672	0.00532788	0.91945	0.999888	538504	534958	0.993416	0.00658421	0.899416	0.999211
N-Acetyl-carnosine	Amino acid	564761	571333	1.01164	0.0116365	0.826932	0.996388	565227	568750	1.00623	0.00623266	0.893669	0.9989	565608	566935	1.00235	0.00234651	0.960341	0.996254	564642	585066	1.03617	0.0361711	0.610162	0.996535	565151	582945	1.03149	0.0314856	0.542998	0.999888	565444	585301	1.03512	0.035117	0.487569	0.999211
2-O-Methyluridine	Nucleotide	11775.7	11641.4	0.988601	0.0113994	0.827651	0.996388	11774.7	11644.8	0.988972	0.0110282	0.81054	0.9989	11775.8	11574.5	0.982906	0.0170943	0.715797	0.996254	11725.1	11640	0.992748	0.00725153	0.917931	0.996535	11715.5	11721.5	1.00051	0.000511704	0.992086	0.999888	11716.3	11711.2	0.999564	0.0004355	0.993148	0.999211
Lactic acid	Others	73429.2	72595.8	0.98865	0.0113502	0.830424	0.996388	73416.5	72653.9	0.989613	0.0103873	0.823446	0.9989	73393	72530.4	0.988246	0.0117539	0.804028	0.996254	73372.6	72368.9	0.986321	0.0136787	0.847093	0.996535	73316.3	72752.7	0.992313	0.00768717	0.882343	0.999888	73298.3	72783	0.99297	0.00703031	0.891191	0.999211
N-Acetyl-histamine	Amino acid	118136	116798	0.988671	0.011329	0.831163	0.996388	118130	116810	0.988823	0.0111773	0.81086	0.9989	118093	116573	0.987128	0.0128723	0.78727	0.996254	118921	113475	0.954207	0.0457934	0.505831	0.996535	118674	114954	0.968658	0.0313419	0.537778	0.999888	118575	114866	0.968721	0.0312795	0.532463	0.999211
Homoserine	Amino acid	122491	123903	1.01152	0.0115247	0.831479	0.996388	122493	123901	1.0115	0.0114953	0.81	0.9989	122492	124454	1.01602	0.0160174	0.742907	0.996254	122686	123426	1.00604	0.00603513	0.932498	0.996535	122713	123289	1.00469	0.00469185	0.928034	0.999888	122714	123501	1.00642	0.00641789	0.899739	0.999211
4-Hydroxyphenylacetic acid	Others	38407	37975	0.988752	0.0112476	0.831583	0.996388	38399.5	38010.9	0.98988	0.0101198	0.827761	0.9989	38358.1	38192.2	0.995675	0.00432463	0.927659	0.996254	38472.7	37832.8	0.983366	0.0166338	0.813876	0.996535	38415.7	38275.7	0.996355	0.00364478	0.944086	0.999888	38387.1	38593.9	1.00539	0.0053856	0.91652	0.999211
Glutamine	Amino acid	896627	906674	1.01121	0.0112052	0.832515	0.996388	896619	906783	1.01134	0.0113359	0.808627	0.9989	896862	908792	1.0133	0.0133014	0.781209	0.996254	896341	900830	1.00501	0.00500772	0.943488	0.996535	896496	900063	1.00398	0.00397804	0.938306	0.999888	896654	899299	1.00295	0.00295057	0.953114	0.999211
2-Hydroxyethanesulfonic acid	Others	1.95057e+06	1.97169e+06	1.01082	0.0108236	0.833117	0.996388	1.95124e+06	1.96823e+06	1.00871	0.00870631	0.846269	0.9989	1.95335e+06	1.95831e+06	1.00254	0.00254342	0.955556	0.996254	1.95465e+06	1.96216e+06	1.00384	0.00384405	0.955943	0.996535	1.9536e+06	1.97269e+06	1.00977	0.00977195	0.847741	0.999888	1.95431e+06	1.97065e+06	1.00836	0.00835953	0.867141	0.999211
Trigonelline	Others	1.20299e+07	1.21663e+07	1.01134	0.0113399	0.835879	0.996388	1.20421e+07	1.21034e+07	1.00509	0.00509061	0.914914	0.9989	1.20436e+07	1.21151e+07	1.00594	0.00593872	0.901144	0.996254	1.20027e+07	1.227e+07	1.02227	0.022273	0.752817	0.996535	1.20098e+07	1.2239e+07	1.01909	0.0190889	0.712514	0.999888	1.20109e+07	1.22976e+07	1.02386	0.0238642	0.643917	0.999211
Phenylalanine betaine	Amino acid	15333.4	15499.4	1.01082	0.0108245	0.838372	0.996388	15344.7	15438.3	1.0061	0.00609806	0.895304	0.9989	15358.3	15363.8	1.00036	0.000363161	0.993867	0.996254	15300.8	15642.2	1.02231	0.0223103	0.753517	0.996535	15308	15621.2	1.02045	0.0204547	0.694063	0.999888	15316.1	15632.8	1.02068	0.0206802	0.688573	0.999211
Xanthine	Nucleotide	1.08847e+06	1.09941e+06	1.01005	0.0100517	0.844911	0.996388	1.08653e+06	1.11082e+06	1.02235	0.0223484	0.623872	0.9989	1.08579e+06	1.12568e+06	1.03673	0.0367338	0.428938	0.996254	1.08408e+06	1.1049e+06	1.0192	0.0192037	0.786482	0.996535	1.08381e+06	1.11085e+06	1.02495	0.0249495	0.628964	0.999888	1.0848e+06	1.10825e+06	1.02162	0.0216189	0.668121	0.999211
Creatinine	Cofactors and vitamins	5.0496e+06	5.00193e+06	0.990558	0.00944168	0.855153	0.996388	5.05098e+06	4.99299e+06	0.988519	0.0114809	0.800039	0.9989	5.05068e+06	4.97016e+06	0.984057	0.0159434	0.731461	0.996254	5.04294e+06	4.96393e+06	0.984333	0.0156673	0.822196	0.996535	5.03897e+06	4.98931e+06	0.990146	0.0098539	0.846426	0.999888	5.03726e+06	4.99366e+06	0.991345	0.00865499	0.862481	0.999211
2-Pyrrolidone	Others	401235	397665	0.991102	0.00889796	0.864743	0.996388	401311	397162	0.989662	0.0103382	0.82157	0.9989	401212	396256	0.987648	0.0123516	0.792741	0.996254	400036	401691	1.00414	0.00413624	0.952537	0.996535	400112	401242	1.00282	0.00282433	0.955491	0.999888	400156	401089	1.00233	0.00233231	0.962893	0.999211
Pyroglutamic acid	Amino acid	50372.5	50823.2	1.00895	0.00894839	0.865031	0.996388	50406.6	50633.7	1.0045	0.00450482	0.922439	0.9989	50432.4	50506.3	1.00146	0.00146394	0.975035	0.996254	50371.2	52515	1.04256	0.0425593	0.55408	0.996535	50422.3	52299	1.03722	0.0372196	0.479293	0.999888	50458.6	52475.9	1.03998	0.039978	0.436827	0.999211
Guanidoacetic acid	Amino acid	1.50296e+07	1.51659e+07	1.00906	0.00906466	0.865588	0.996388	1.50418e+07	1.50974e+07	1.0037	0.00369519	0.937304	0.9989	1.50459e+07	1.50857e+07	1.00265	0.00264984	0.955819	0.996254	1.49984e+07	1.54491e+07	1.03005	0.0300476	0.67413	0.996535	1.50156e+07	1.53526e+07	1.02244	0.0224407	0.663605	0.999888	1.50237e+07	1.53689e+07	1.02298	0.0229753	0.648328	0.999211
N6-Succinyladenosine	Nucleotide	269444	267093	0.991273	0.00872657	0.866751	0.996388	269401	267305	0.992223	0.00777696	0.865365	0.9989	269289	267395	0.992967	0.0070332	0.880845	0.996254	269178	267583	0.994073	0.00592657	0.932128	0.996535	269029	268773	0.999049	0.000951145	0.985136	0.999888	269053	268326	0.997298	0.00270176	0.95703	0.999211
N-Acetyl-D-glucosamine 6-sulfate	Carbohydrate	448723	444862	0.991395	0.00860473	0.866891	0.996388	448773	444460	0.99039	0.00961002	0.83124	0.9989	448823	441960	0.984709	0.0152908	0.742031	0.996254	449376	447696	0.996261	0.00373885	0.957212	0.996535	449214	449045	0.999625	0.000375469	0.994143	0.999888	449170	449633	1.00103	0.00103098	0.983823	0.999211
Adipoyl-carnitine (C6:0-COOH)	Lipid	312288	314865	1.00825	0.00825014	0.869991	0.996388	312238	315184	1.00944	0.00943659	0.831285	0.9989	312605	313284	1.00217	0.00217421	0.961978	0.996254	309574	315433	1.01893	0.0189255	0.78563	0.996535	309601	315933	1.02045	0.0204517	0.685798	0.999888	309920	314239	1.01394	0.0139361	0.775849	0.999211
Indoxyl-sulfate	Xenobiotics	6.46507e+06	6.41401e+06	0.992103	0.00789722	0.878874	0.996388	6.46492e+06	6.41377e+06	0.992088	0.00791192	0.862407	0.9989	6.46541e+06	6.38615e+06	0.98774	0.0122603	0.794529	0.996254	6.45767e+06	6.44329e+06	0.997773	0.00222658	0.974636	0.996535	6.45467e+06	6.47037e+06	1.00243	0.00243215	0.962121	0.999888	6.45272e+06	6.50337e+06	1.00785	0.00784917	0.877116	0.999211
Adenosine	Nucleotide	399841	402989	1.00787	0.00787283	0.879744	0.996388	399806	403229	1.00856	0.00856077	0.851931	0.9989	400144	401719	1.00393	0.003935	0.933133	0.996254	399694	405588	1.01474	0.0147447	0.832305	0.996535	399835	405168	1.01334	0.0133378	0.792688	0.999888	400131	403239	1.00777	0.00776638	0.875427	0.999211
Salicylic acid	Others	15686.5	15812.8	1.00806	0.00805537	0.880112	0.996388	15705.9	15702.8	0.999804	0.000196386	0.996624	0.9989	15717.6	15597.8	0.992379	0.0076211	0.871551	0.996254	15662.9	15962.7	1.01914	0.0191386	0.785582	0.996535	15669.4	15945.5	1.01762	0.0176245	0.731709	0.999888	15674.3	15984.1	1.01977	0.0197693	0.698989	0.999211
N2-Methylguanosine	Nucleotide	16770.4	16901.4	1.00781	0.00781487	0.881918	0.996388	16761.9	16952.5	1.01137	0.0113732	0.807595	0.9989	16762.8	17022	1.01546	0.0154629	0.745686	0.996254	16748	17156.6	1.02439	0.0243947	0.735661	0.996535	16737.6	17299.6	1.03358	0.0335786	0.528091	0.999888	16744	17408.5	1.03969	0.0396856	0.44323	0.999211
Pantothenic acid	Cofactors and vitamins	88115	88808.6	1.00787	0.00787132	0.882552	0.996388	88071.6	89071	1.01135	0.0113474	0.808876	0.9989	88063.9	89536.3	1.01672	0.0167198	0.729842	0.996254	88186.9	88568	1.00432	0.00432153	0.951368	0.996535	88207.6	88430.1	1.00252	0.00252189	0.960517	0.999888	88236.6	88103.9	0.998496	0.00150443	0.975653	0.999211
4-Acetamidobutanoic acid	Amino acid	349546	346979	0.992655	0.00734498	0.885293	0.996388	349468	347367	0.993988	0.0060117	0.892461	0.9989	349725	344359	0.984656	0.0153437	0.736666	0.996254	349295	344679	0.986785	0.0132152	0.846434	0.996535	349059	346162	0.991699	0.00830072	0.866146	0.999888	349238	342443	0.980545	0.0194546	0.687173	0.999211
2-Methylbutyrylglycine	Amino acid	102491	103244	1.00734	0.00734025	0.886183	0.996388	102457	103454	1.00973	0.00973444	0.830015	0.9989	102569	102891	1.00314	0.00313645	0.946381	0.996254	102976	101269	0.983424	0.0165762	0.812136	0.996535	102861	102148	0.993073	0.00692715	0.893737	0.999888	102787	102956	1.00164	0.00163715	0.974821	0.999211
N2-Acetyl-asparagine	Amino acid	79553	80116	1.00708	0.00707772	0.896363	0.996388	79598.6	79859	1.00327	0.00327107	0.945353	0.9989	79603.2	79927.2	1.00407	0.00407053	0.932697	0.996254	79254.5	81349.4	1.02643	0.0264333	0.706993	0.996535	79431.3	80004.3	1.00721	0.00721394	0.886221	0.999888	79528.1	78802.3	0.990874	0.00912641	0.853505	0.999211
N2-Acetyl-histidine	Amino acid	1.52168e+06	1.51115e+06	0.993079	0.00692135	0.897037	0.996388	1.52153e+06	1.51184e+06	0.993633	0.00636657	0.892755	0.9989	1.52032e+06	1.51891e+06	0.999073	0.000927316	0.984562	0.996254	1.52138e+06	1.56084e+06	1.02594	0.0259359	0.715557	0.996535	1.52337e+06	1.54802e+06	1.01618	0.0161843	0.752998	0.999888	1.52442e+06	1.54347e+06	1.0125	0.0124973	0.802386	0.999211
Erythritol	Carbohydrate	15225.9	15322.6	1.00635	0.00635372	0.904049	0.996388	15223.3	15337.6	1.00751	0.0075082	0.871845	0.9989	15223.5	15379.9	1.01027	0.0102727	0.827955	0.996254	15164.3	15398.5	1.01544	0.0154444	0.821264	0.996535	15173.3	15349.1	1.01159	0.0115879	0.817264	0.999888	15192.3	15158.7	0.997783	0.00221726	0.964289	0.999211
3-Hydroxyhippuric acid	Amino acid	40558.5	40300.2	0.993632	0.00636784	0.905643	0.996388	40551.9	40334.1	0.99463	0.00537048	0.91006	0.9989	40517.3	40535	1.00044	0.000436793	0.992734	0.996254	40673.3	40862.6	1.00465	0.00465435	0.948612	0.996535	40676.7	40859.7	1.0045	0.00449901	0.932431	0.999888	40684.8	40821.9	1.00337	0.00337201	0.948187	0.999211
Dimethylarginine (sym and assym)	Amino acid	5.92052e+06	5.88402e+06	0.993836	0.00616374	0.906624	0.996388	5.92112e+06	5.87982e+06	0.993024	0.00697585	0.87974	0.9989	5.9197e+06	5.87472e+06	0.992401	0.00759912	0.872032	0.996254	5.92387e+06	5.88716e+06	0.993802	0.00619753	0.92909	0.996535	5.92218e+06	5.89736e+06	0.995807	0.00419252	0.934066	0.999888	5.92297e+06	5.87523e+06	0.99194	0.00805993	0.871239	0.999211
Nudifloramide	Others	3.18548e+06	3.16618e+06	0.993942	0.00605818	0.906832	0.996388	3.18665e+06	3.15866e+06	0.991218	0.00878226	0.846771	0.9989	3.18702e+06	3.14239e+06	0.985998	0.0140017	0.764987	0.996254	3.20303e+06	3.1246e+06	0.975514	0.0244857	0.72359	0.996535	3.20115e+06	3.12638e+06	0.976643	0.0233569	0.643973	0.999888	3.19965e+06	3.11283e+06	0.972866	0.0271339	0.583812	0.999211
Aconitic acid	Others	2.00651e+06	2.01821e+06	1.00583	0.00583228	0.908526	0.996388	2.00707e+06	2.01522e+06	1.00406	0.00406162	0.927157	0.9989	2.00929e+06	2e+06	0.995378	0.00462244	0.918929	0.996254	2.01051e+06	1.98504e+06	0.98733	0.01267	0.851419	0.996535	2.00987e+06	1.98663e+06	0.988437	0.0115635	0.813595	0.999888	2.01003e+06	1.97374e+06	0.981948	0.018052	0.709891	0.999211
5-Hydroxyindole-3-acetic acid	Amino acid	21020.2	20893	0.993946	0.00605397	0.910084	0.996388	20990.8	21054.5	1.00303	0.00303385	0.949095	0.9989	20983	21140.9	1.00753	0.00752629	0.876199	0.996254	20958.3	21020	1.00294	0.00294091	0.964922	0.996535	20923.4	21330.9	1.01947	0.0194734	0.696428	0.999888	20936.8	21308.9	1.01777	0.017772	0.726736	0.999211
3-Amino-2-piperidone	Others	233828	235210	1.00591	0.00590793	0.910889	0.996388	233820	235272	1.00621	0.00620742	0.894055	0.9989	233840	235695	1.00793	0.0079312	0.867923	0.996254	234181	236975	1.01193	0.0119314	0.864141	0.996535	234285	236419	1.00911	0.00910719	0.858106	0.999888	234422	235395	1.00415	0.00415008	0.93439	0.999211
Ascorbic acid	Cofactors and vitamins	9501.93	9557.47	1.00584	0.00584438	0.911334	0.996388	9502.4	9555.22	1.00556	0.00555895	0.904182	0.9989	9507.59	9536.1	1.003	0.00299905	0.949676	0.996254	9421.48	9541.22	1.01271	0.012709	0.856946	0.996535	9420.73	9562.04	1.015	0.0149998	0.772775	0.999888	9431.2	9484.44	1.00564	0.00564489	0.912845	0.999211
Thymine	Nucleotide	18654.3	18762.8	1.00582	0.00581552	0.912993	0.996388	18658.7	18739.5	1.00433	0.00432951	0.92635	0.9989	18659.6	18764.3	1.00561	0.00560859	0.906726	0.996254	18614.7	18851.6	1.01273	0.0127258	0.858048	0.996535	18616.4	18868.2	1.01352	0.0135213	0.794887	0.999888	18619.6	18917.5	1.016	0.016003	0.75396	0.999211
4-Hydroxybenzoic acid	Others	36723.1	36520.5	0.994483	0.00551742	0.915862	0.996388	36728.9	36486.7	0.993406	0.00659408	0.884476	0.9989	36733.7	36349.3	0.989537	0.010463	0.820658	0.996254	36633.3	35863.2	0.978979	0.0210215	0.760646	0.996535	36594.9	36103.2	0.986564	0.013436	0.788004	0.999888	36584.1	36055.3	0.985543	0.0144567	0.768472	0.999211
N2-Acetyl-glutamine	Amino acid	192834	191753	0.994395	0.00560467	0.916968	0.996388	192834	191728	0.994265	0.00573544	0.903666	0.9989	192716	192356	0.998129	0.00187131	0.968725	0.996254	192573	197506	1.02562	0.0256199	0.718052	0.996535	192972	194426	1.00753	0.00753426	0.882907	0.999888	193196	191569	0.991579	0.00842074	0.866374	0.999211
Threonine	Amino acid	181824	182799	1.00536	0.00535988	0.922031	0.996388	181919	182265	1.0019	0.00190088	0.968568	0.9989	181857	182938	1.00595	0.00594631	0.902775	0.996254	181730	185522	1.02087	0.0208656	0.771296	0.996535	181885	184635	1.01512	0.0151207	0.771299	0.999888	181943	184897	1.01624	0.0162364	0.748563	0.999211
[truncated: 53 more rows]

[truncated: 34 more sheets: Table B.11 age0 AP 24y Marker, Table B.12 prior AP 24y marker, Table B.13 Untargeted 24y, Table B.14 Caffeine adjusted24y, Table B.15 Smoking adjusted 24y, Table B.16 Alcohol adjusted 24y, Table B.17 Occupation adj. 24y, Table B.18 BMI str. age0AP 4y, Table B.19 BMI str. priorAP 4y, Table B.20 BMI str. age0 24y, Table B.21 BMI str. prior-y 24y, Table B.22 Sex str. age0AP 4y, Table B.23 Sex str. prior AP 4y, Table B.24 Sex str. age0 24y, Table B.25 Sex str. prior-y 24y, Table B.26 SNPs caff metab, Table B.27 Assoc SNPs met 4yrs, Table B.28 Assoc SNPs met 24yrs, Table B.29 SNPxPM10(age 0)-4yrs, Table B.30 SNPxPM10(prior)-4yrs …]
